# Supplementary material for: Environmental redox conditions and strain variation define phenazine-mediated antagonism in co-infecting bacteria
Source: PLoS Biol. 2026 May 20;24(5):e3003809. doi: 10.1371/journal.pbio.3003809 (PMC13197074; doi:10.1371/journal.pbio.3003809)
Supplement: S1 Table — (XLSX) [file pbio.3003809.s018.xlsx]

## Sheet: Sheet1
Strain	Isolation source (verbatim from clinical lab)	Clinical code
JV15	heel wound	wound
JV16	abdominal wound	wound
JV17	urine	urine
JV18	left eye	other
JV19	left native bronchus	respiratory
JV20	knee drainage	other
JV21	left leg wound	wound
JV22	right ear drainage	other
JV23	wound (back)	wound
JV24	urine	urine
JV26	left native bronchus isolate 2	respiratory
JV27	heel wound	wound
JV28	left foot wound	wound
JV29	leg wound	wound
JV30	references ast	other
JV31	urine	urine
JV32	bal fluid	respiratory
JV33	blood	blood
JV34	sternum wound	wound
JV35	heart tissue	other
JV36	nasal wound	wound
JV38	urine	urine
JV39	bal fluid	respiratory
JV40	cranial tissue	other
JV41	urine	urine
JV42	right leg wound	wound
JV43	left ankle wound	wound
JV44	blood	blood
JV45	ankle wound	wound
JV46	blood	blood
JV47	urine	urine
JV48	sputum	respiratory
JV49	sputum	respiratory
JV50	cf throat culture	respiratory
JV51	tracheal aspirate	respiratory
JV52	tracheal aspirate	respiratory
JV53	sputum	respiratory
JV54	right foot	other
JV55	sputum	respiratory
JV56	bal fluid	respiratory
JV57	tracheal aspirate	respiratory
JV58	burn isolate 2	other
JV59	burn isolate 1	other
JV60	blood	blood
JV61	urine	urine
JV62	urine	urine
JV63	blood	blood
JV64	right leg	other
JV65	urine	urine
JV66	urine	urine
JV67	urine	urine
JV68	urine	urine
JV69	urine	urine
JV70	urine	urine
JV71	urine	urine
JV73	urine	urine
JV193	urine	urine
JV194	urine	urine
JV195	urine	urine
JV196	urine	urine
JV197	groin abscess	other
JV198	wound	wound
JV199	left ear	other
JV200	gluteal wound	wound
JV201	ear	other
JV202	wound	wound
JV203	left ear	other
JV204	left leg wound	wound
JV257	right leg	other
JV258	ear drainage	other
JV259	wound	wound
JV260	left leg	other
JV261	urine	urine
