# Supplementary material for: Environmental redox conditions and strain variation define phenazine-mediated antagonism in co-infecting bacteria
Source: PLoS Biol. 2026 May 20;24(5):e3003809. doi: 10.1371/journal.pbio.3003809 (PMC13197074; doi:10.1371/journal.pbio.3003809)
Supplement: S1 Data — (XLSX) [file pbio.3003809.s019.xlsx]

## Sheet: 1A
trial	Condition	fold_change
trial_1	KPPR1_145.1	269.231
trial_1	KPPR1_191.1	666.667
trial_1	KPPR1_193.1	1333.33
trial_1	Fresh_LB	10000
trial_2	KPPR1_145.1	10
trial_2	KPPR1_191.1	22.2222
trial_2	KPPR1_193.1	11.7857
trial_2	Fresh_LB	1842.11
trial_3	KPPR1_145.1	57.8947
trial_3	KPPR1_191.1	31.5789
trial_3	KPPR1_193.1	106.25
trial_3	Fresh_LB	12500
trial_4	KPPR1_145.1	42.1053
trial_4	KPPR1_191.1	90
trial_4	KPPR1_193.1	81.8182
trial_4	Fresh_LB	12000
trial_5	KPPR1_145.1	19.375
trial_5	KPPR1_191.1	19.2857
trial_5	KPPR1_193.1	76.4706
trial_5	Fresh_LB	28181.8

## Sheet: 1B
trial	Condition	fold_change
trial_1	KPPR1_fresh_LB	3181.82
trial_1	KPPR1_PA01	6666.67
trial_2	KPPR1_fresh_LB	12666.7
trial_2	KPPR1_PA01	1000
trial_3	KPPR1_fresh_LB	10666.7
trial_3	KPPR1_PA01	173.913
trial_4	KPPR1_fresh_LB	1937.5
trial_4	KPPR1_PA01	262.5
trial_5	KPPR1_fresh_LB	13125
trial_5	KPPR1_PA01	1714.29

## Sheet: 1C
trial	Condition	fold_change
trial_1	KPPR1_fresh_LB	14117.6
trial_1	KPPR1_Pa14	22.5
trial_2	KPPR1_fresh_LB	5333.33
trial_2	KPPR1_Pa14	60
trial_3	KPPR1_fresh_LB	1347.83
trial_3	KPPR1_Pa14	89.4737
trial_4	KPPR1_fresh_LB	1705.88
trial_4	KPPR1_Pa14	42.1053
trial_5	KPPR1_fresh_LB	20000
trial_5	KPPR1_Pa14	77.7778

## Sheet: 1D
trial	Condition	fold_change
trial_1	Self_spent_LB	100
trial_1	145.1_Spent_LB	100
trial_1	191.1_Spent_LB	1.10526
trial_1	193.1_Spent_LB	2.75
trial_1	Fresh_LB	10000
trial_2	Self_spent_LB	120
trial_2	145.1_Spent_LB	77.7778
trial_2	191.1_Spent_LB	2.35714
trial_2	193.1_Spent_LB	0.96
trial_2	Fresh_LB	1842.11
trial_3	Self_spent_LB	120
trial_3	145.1_Spent_LB	8.5
trial_3	191.1_Spent_LB	0.666667
trial_3	193.1_Spent_LB	0.666667
trial_3	Fresh_LB	12500
trial_4	Self_spent_LB	733.333
trial_4	145.1_Spent_LB	118.75
trial_4	191.1_Spent_LB	0.789474
trial_4	193.1_Spent_LB	1.07143
trial_4	Fresh_LB	12000
trial_5	Self_spent_LB	129.63
trial_5	145.1_Spent_LB	48
trial_5	191.1_Spent_LB	7.5
trial_5	193.1_Spent_LB	12.0833
trial_5	Fresh_LB	28181.8

## Sheet: 1E
trial	Condition	fold_change
trial_1	KPPR1_self_spent	16.4706
trial_1	KPPR1_spent_PA01	112.5
trial_1	KPPR1_fresh_LB	3181.82
trial_2	KPPR1_self_spent	83.3333
trial_2	KPPR1_spent_PA01	83.3333
trial_2	KPPR1_fresh_LB	12666.7
trial_3	KPPR1_self_spent	20
trial_3	KPPR1_spent_PA01	0.5
trial_3	KPPR1_fresh_LB	10666.7
trial_4	KPPR1_self_spent	126.667
trial_4	KPPR1_spent_PA01	38.4615
trial_4	KPPR1_fresh_LB	1937.5
trial_5	KPPR1_self_spent	55.5556
trial_5	KPPR1_spent_PA01	3.75
trial_5	KPPR1_fresh_LB	13125

## Sheet: 1F
trial	Condition	fold_change
trial_1	KPPR1_fresh_LB	14117.6
trial_1	KPPR1_Pa14	22.5
trial_2	KPPR1_fresh_LB	5333.33
trial_2	KPPR1_Pa14	60
trial_3	KPPR1_fresh_LB	1347.83
trial_3	KPPR1_Pa14	89.4737
trial_4	KPPR1_fresh_LB	1705.88
trial_4	KPPR1_Pa14	42.1053
trial_5	KPPR1_fresh_LB	20000
trial_5	KPPR1_Pa14	77.7778

## Sheet: 1G
trial	Condition	fold_change
trial_1	JV13_Pa_agar	814.815
trial_1	JV450_Pa_agar	2812.5
trial_1	JV4_Pa_agar	2055.56
trial_1	JV5_Pa_agar	2266.67
trial_1	JV1_JV13_Pa_agar	1111.11
trial_1	JV1_JV450_Pa_agar	1062.5
trial_1	JV1_JV3_Pa_agar	933.333
trial_1	JV1_JV4_Pa_agar	1333.33
trial_1	JV1_JV5_Pa_agar	1733.33
trial_2	JV13_Pa_agar	14193.5
trial_2	JV450_Pa_agar	20000
trial_2	JV3_Pa_agar	3076.92
trial_2	JV4_Pa_agar	1766.67
trial_2	JV5_Pa_agar	2529.41
trial_2	JV1_JV3_Pa_agar	6666.67
trial_2	JV1_JV4_Pa_agar	434.783
trial_2	JV1_JV5_Pa_agar	655.172
trial_3	JV13_Pa_agar	1156.25
trial_3	JV450_Pa_agar	891.304
trial_3	JV3_Pa_agar	68571.4
trial_3	JV4_Pa_agar	9000
trial_3	JV5_Pa_agar	7142.86
trial_3	JV1_JV13_Pa_agar	675
trial_3	JV1_JV450_Pa_agar	695.652
trial_3	JV1_JV3_Pa_agar	25555.6
trial_3	JV1_JV4_Pa_agar	12631.6
trial_3	JV1_JV5_Pa_agar	7647.06
trial_4	JV13_Pa_agar	4200
trial_4	JV450_Pa_agar	863.636
trial_4	JV3_Pa_agar	2733.33
trial_4	JV4_Pa_agar	1160
trial_4	JV5_Pa_agar	10652.2
trial_4	JV1_JV13_Pa_agar	2545.45
trial_4	JV1_JV450_Pa_agar	1636.36
trial_4	JV1_JV3_Pa_agar	1875
trial_4	JV1_JV4_Pa_agar	652.174
trial_4	JV1_JV5_Pa_agar	600
trial_5	JV13_Pa_agar	1750
trial_5	JV450_Pa_agar	2571.43
trial_5	JV3_Pa_agar	2500
trial_5	JV4_Pa_agar	1916.67
trial_5	JV5_Pa_agar	1052.63
trial_5	JV1_JV13_Pa_agar	1937.5
trial_5	JV1_JV450_Pa_agar	5600
trial_5	JV1_JV3_Pa_agar	1750
trial_5	JV1_JV4_Pa_agar	10000
trial_5	JV1_JV5_Pa_agar	1250

## Sheet: 2A
trial	Condition	fold_change
trial_1	193.1_spent_water	1.57143
trial_1	KPPR1_self_spent_water	3
trial_1	191.1_spent_water	3.66667
trial_1	145.1_spent_water	20.8333
trial_1	191.1_spent_cas	85
trial_1	145.1_spent_cas	166.667
trial_1	193.1_spent_cas	170
trial_1	KPPR1_self_spent_cas	1600
trial_1	KPPR1_fresh_LB	1666.67
trial_2	191.1_spent_water	0.782609
trial_2	193.1_spent_water	1.11765
trial_2	145.1_spent_water	3.04348
trial_2	KPPR1_self_spent_water	72.7273
trial_2	145.1_spent_cas	85.7143
trial_2	193.1_spent_cas	130.769
trial_2	191.1_spent_cas	140
trial_2	KPPR1_fresh_LB	5652.17
trial_2	KPPR1_self_spent_cas	20000
trial_3	191.1_spent_water	1.5
trial_3	193.1_spent_water	2
trial_3	145.1_spent_water	9.16667
trial_3	191.1_spent_cas	27.5
trial_3	193.1_spent_cas	45.7143
trial_3	145.1_spent_cas	141.667
trial_3	KPPR1_self_spent_water	158.333
trial_3	KPPR1_fresh_LB	1812.5
trial_3	KPPR1_self_spent_cas	6000
trial_4	193.1_spent_water	5.88235
trial_4	191.1_spent_water	18.8889
trial_4	145.1_spent_water	38.8889
trial_4	KPPR1_self_spent_water	77.2727
trial_4	191.1_spent_cas	115.385
trial_4	193.1_spent_cas	692.308
trial_4	145.1_spent_cas	812.5
trial_4	KPPR1_fresh_LB	7692.31
trial_4	KPPR1_self_spent_cas	26153.8
trial_5	191.1_spent_water	0.647059
trial_5	193.1_spent_water	0.666667
trial_5	145.1_spent_water	3.52941
trial_5	KPPR1_self_spent_water	39.2857
trial_5	191.1_spent_cas	105.882
trial_5	193.1_spent_cas	140
trial_5	145.1_spent_cas	421.053
trial_5	KPPR1_fresh_LB	900
trial_5	KPPR1_self_spent_cas	21176.5

## Sheet: 2B
trial	Condition	fold_change
trial_1	KPPR1_spent_Pa14_water	0.846154
trial_1	KPPR1_spent_Pa14_cas	1
trial_1	KPPR1_self_spent_water	6.5
trial_1	KPPR1_spent_Pa01_water	20
trial_1	KPPR1_spent_Pa01_cas	93.75
trial_1	KPPR1_fresh_lb	7647.06
trial_1	KPPR1_self_spent_cas	8823.53
trial_2	KPPR1_spent_Pa14_water	1.54545
trial_2	KPPR1_spent_Pa14_cas	5
trial_2	KPPR1_self_spent_water	62.5
trial_2	KPPR1_spent_Pa01_water	75
trial_2	KPPR1_spent_Pa01_cas	1000
trial_2	KPPR1_fresh_lb	6666.67
trial_2	KPPR1_self_spent_cas	24705.9
trial_3	KPPR1_spent_Pa14_water	6.25
trial_3	KPPR1_spent_Pa14_cas	10.6667
trial_3	KPPR1_spent_Pa01_water	93.3333
trial_3	KPPR1_spent_Pa01_cas	192.308
trial_3	KPPR1_self_spent_water	275
trial_3	KPPR1_self_spent_cas	12777.8
trial_3	KPPR1_fresh_lb	16666.7
trial_4	KPPR1_spent_Pa14_cas	1.33333
trial_4	KPPR1_spent_Pa14_water	1.85714
trial_4	KPPR1_self_spent_water	15.7143
trial_4	KPPR1_spent_Pa01_water	50
trial_4	KPPR1_spent_Pa01_cas	615.385
trial_4	KPPR1_self_spent_cas	1105.26
trial_4	KPPR1_fresh_lb	1133.33
trial_5	KPPR1_spent_Pa14_water	1.4
trial_5	KPPR1_spent_Pa01_water	8.18182
trial_5	KPPR1_spent_Pa14_cas	8.75
trial_5	KPPR1_self_spent_water	23.8462
trial_5	KPPR1_spent_Pa01_cas	42.8571
trial_5	KPPR1_self_spent_cas	700
trial_5	KPPR1_fresh_lb	1750

## Sheet: 2C
trial	Condition	fold_change
trial_1	KPPR1_fresh_lb	18666.7
trial_1	KPPR1_self_spent_water	24.4444
trial_1	KPPR1_spent_jv3_water	1.90909
trial_1	KPPR1_spent_jv4_water	0.711111
trial_1	KPPR1_spent_jv5_water	1.33333
trial_1	KPPR1_self_spent_glu	78888.9
trial_1	KPPR1_spent_jv3_glu	430
trial_1	KPPR1_spent_jv4_glu	1.54545
trial_1	KPPR1_spent_jv5_glu	6.83333
trial_2	KPPR1_fresh_lb	20666.7
trial_2	KPPR1_self_spent_water	7.77778
trial_2	KPPR1_spent_jv3_water	0.888889
trial_2	KPPR1_spent_jv4_water	0.157143
trial_2	KPPR1_spent_jv5_water	0.114286
trial_2	KPPR1_self_spent_glu	44615.4
trial_2	KPPR1_spent_jv3_glu	2.5625
trial_2	KPPR1_spent_jv4_glu	0.769231
trial_2	KPPR1_spent_jv5_glu	0.47619
trial_3	KPPR1_fresh_lb	7777.78
trial_3	KPPR1_self_spent_water	138.462
trial_3	KPPR1_spent_jv3_water	1.36364
trial_3	KPPR1_spent_jv4_water	1
trial_3	KPPR1_spent_jv5_water	1
trial_3	KPPR1_self_spent_glu	13750
trial_3	KPPR1_spent_jv3_glu	34.5455
trial_3	KPPR1_spent_jv4_glu	0.923077
trial_3	KPPR1_spent_jv5_glu	1.38462
trial_4	KPPR1_fresh_lb	2000
trial_4	KPPR1_self_spent_water	257.143
trial_4	KPPR1_spent_jv3_water	1.14286
trial_4	KPPR1_spent_jv4_water	0.185714
trial_4	KPPR1_spent_jv5_water	0.306667
trial_4	KPPR1_self_spent_glu	4266.67
trial_4	KPPR1_spent_jv3_glu	2
trial_4	KPPR1_spent_jv4_glu	1.18182
trial_4	KPPR1_spent_jv5_glu	1.33333
trial_5	KPPR1_fresh_lb	1285.71
trial_5	KPPR1_self_spent_water	11.1765
trial_5	KPPR1_spent_jv3_water	0.764706
trial_5	KPPR1_spent_jv4_water	0.769231
trial_5	KPPR1_spent_jv5_water	0.470588
trial_5	KPPR1_self_spent_glu	1833.33
trial_5	KPPR1_spent_jv3_glu	1.1
trial_5	KPPR1_spent_jv4_glu	1.07692
trial_5	KPPR1_spent_jv5_glu	0.363636

[truncated: 30 more sheets: 2D, 3A, 3B, 3D, 3E, 3F, 3G_PCA, 3G_5MPCA, 3G_PYO, 4A, 4B, 4C, 4D, 4E, 4F, 4G, 4H, 5A, 5B, 5C …]
