# Supplementary material for: Environmental redox conditions and strain variation define phenazine-mediated antagonism in co-infecting bacteria
Source: PLoS Biol. 2026 May 20;24(5):e3003809. doi: 10.1371/journal.pbio.3003809 (PMC13197074; doi:10.1371/journal.pbio.3003809)
Supplement: S2 Data — (XLSX) [file pbio.3003809.s020.xlsx]

## Sheet: S1A
Mouse	pa_code	sample	log_cfu_g
M112	other	feces_24_hr	5.4236
M112	other	gut_48_hr	4.21836
M113	other	feces_24_hr	3.80043
M113	other	gut_48_hr	3.50515
M114	other	feces_24_hr	3.50515
M114	other	gut_48_hr	3.32906
M115	other	feces_24_hr	3.09691
M115	other	gut_48_hr	2.727
M116	other	feces_24_hr	4.40912
M116	other	gut_48_hr	4.67639
M117	other	feces_24_hr	5.43933
M117	other	gut_48_hr	4.32906
M118	other	feces_24_hr	2.29885
M118	other	gut_48_hr	3.20412
M119	other	feces_24_hr	4.16633
M119	other	gut_48_hr	5.24551
M120	other	feces_24_hr	4.0997
M120	other	gut_48_hr	2.727
M121	other	feces_24_hr	3.8451
M121	other	gut_48_hr	6.43542
M142	other	feces_24_hr	5.7068
M142	other	gut_48_hr	4.12494
M143	other	feces_24_hr	5.55748
M143	other	gut_48_hr	6.53991
M144	other	feces_24_hr	6.32906
M144	other	gut_48_hr	5.38976
M146	other	feces_24_hr	5.249
M146	other	gut_48_hr	6.30678
M147	other	feces_24_hr	6.50864
M147	other	gut_48_hr	5.51939
M148	other	feces_24_hr	6.51587
M148	other	gut_48_hr	6.38021
M149	other	feces_24_hr	5.34054
M149	other	gut_48_hr	2.29885
M150	other	feces_24_hr	7.75885
M150	other	gut_48_hr	8.55307
M151	other	feces_24_hr	4.54136
M151	other	gut_48_hr	3.76839
M192	other	feces_24_hr	4.76839
M192	other	gut_48_hr	6.38021
M194	other	feces_24_hr	4.71719
M194	other	gut_48_hr	5.20412
M198	other	feces_24_hr	6.31439
M198	other	gut_48_hr	4.67148
M199	other	feces_24_hr	5.85278
M199	other	gut_48_hr	5.2952
M200	other	feces_24_hr	5.13263
M200	other	gut_48_hr	3.42597
M231	other	feces_24_hr	5.43424
M231	other	gut_48_hr	7.40824
M232	other	feces_24_hr	3.24667
M232	other	gut_48_hr	4.12494
M233	other	feces_24_hr	5.49852
M233	other	gut_48_hr	5.38021
M234	other	feces_24_hr	3.93785
M234	other	gut_48_hr	2.29885
M235	other	feces_24_hr	4.27
M235	other	gut_48_hr	2.29885
M236	other	feces_24_hr	3.727
M236	other	gut_48_hr	3.42597
M237	other	feces_24_hr	5.69633
M237	other	gut_48_hr	5.51939
M238	other	feces_24_hr	6.4591
M238	other	gut_48_hr	5.74819
M239	other	feces_24_hr	4.95424
M239	other	gut_48_hr	5.79146
M240	other	feces_24_hr	5.5708
M240	other	gut_48_hr	6.40824
M271	other	feces_24_hr	3.90309
M271	other	gut_48_hr	5.2952
M273	other	feces_24_hr	2.29885
M273	other	gut_48_hr	5.70472
M274	other	feces_24_hr	2.29885
M274	other	gut_48_hr	3.02803
M275	other	feces_24_hr	4.6163
M275	other	gut_48_hr	5.63548
M276	other	feces_24_hr	5.47712
M276	other	gut_48_hr	5.54654
M277	other	feces_24_hr	4.54654
M277	other	gut_48_hr	3.02803
M278	other	feces_24_hr	5.56194
M278	other	gut_48_hr	5.53991
M279	other	feces_24_hr	3.73676
M279	other	gut_48_hr	5.82391
M280	other	feces_24_hr	4.10354
M280	other	gut_48_hr	4.02803
M193	193	feces_24_hr	4.57573
M193	193	gut_48_hr	3.32906
M191	191	feces_24_hr	4.50139
M191	191	gut_48_hr	2.727
M145	145	feces_24_hr	5.11336
M145	145	gut_48_hr	2.727

## Sheet: S2A
trial	culture_conditions	fold_change
trial_1	KPPR1_MG1655	3.97652
trial_1	KPPR1_fresh_LB	3.89354
trial_2	KPPR1_MG1655	3.73676
trial_2	KPPR1_fresh_LB	3.64345
trial_3	KPPR1_MG1655	2.96328
trial_3	KPPR1_fresh_LB	3.66421
trial_4	KPPR1_MG1655	2.90309
trial_4	KPPR1_fresh_LB	2.58856
trial_5	KPPR1_MG1655	2.93092
trial_5	KPPR1_fresh_LB	3.32451

## Sheet: S2B
trial	trial	culture_conditions	fold_change
trial_1	control	KPPR1_fresh_LB	4.02348
trial_1	co-culture	KPPR1_13F11	3.69897
trial_2	control	KPPR1_fresh_LB	3.1597
trial_2	co-culture	KPPR1_13F11	3.08715
trial_3	control	KPPR1_fresh_LB	4
trial_3	co-culture	KPPR1_13F11	3.96545
trial_4	control	KPPR1_fresh_LB	3.97881
trial_4	co-culture	KPPR1_13F11	3.85644
trial_5	control	KPPR1_fresh_LB	2.02172
trial_5	co-culture	KPPR1_13F11	2.90823

## Sheet: S2C
competition	culture_conditions	fold_change
trial_1	KPPR1_fresh_LB	3.89354
trial_1	KPPR1_self_spent	2.11998
trial_1	KPPR1_MG1655_spent	2
trial_2	KPPR1_fresh_LB	3.64345
trial_2	KPPR1_self_spent	1.43573
trial_2	KPPR1_MG1655_spent	1.74473
trial_3	KPPR1_fresh_LB	3.66421
trial_3	KPPR1_self_spent	2.35902
trial_3	KPPR1_MG1655_spent	1.10791
trial_4	KPPR1_fresh_LB	2.58856
trial_4	KPPR1_self_spent	0.751358
trial_4	KPPR1_MG1655_spent	0.857893
trial_5	KPPR1_fresh_LB	3.32451
trial_5	KPPR1_self_spent	0.840299
trial_5	KPPR1_MG1655_spent	1.15039

## Sheet: S2D
trial	trial	culture_conditions	fold_change
trial_1	control	KPPR1_fresh_LB	4.02348
trial_1	spent	KPPR1_self_spent	2.41497
trial_1	spent	KPPR1_13F11_spent	2.31527
trial_2	control	KPPR1_fresh_LB	3.1597
trial_2	spent	KPPR1_self_spent	1.56634
trial_2	spent	KPPR1_13F11_spent	1.80371
trial_3	control	KPPR1_fresh_LB	4
trial_3	spent	KPPR1_self_spent	2.17609
trial_3	spent	KPPR1_13F11_spent	2.07572
trial_4	control	KPPR1_fresh_LB	3.97881
trial_4	spent	KPPR1_self_spent	1.03863
trial_4	spent	KPPR1_13F11_spent	0.979315
trial_5	control	KPPR1_fresh_LB	2.02172
trial_5	spent	KPPR1_self_spent	0.59698
trial_5	spent	KPPR1_13F11_spent	0.853872

## Sheet: S3A
trial	Condition	fold_change
trial_1	Fresh_Cas	23750
trial_1	KPPR1_145.1	112.5
trial_1	KPPR1_191.1	62.5
trial_1	KPPR1_193.1	84.2105
trial_3	Fresh_Cas	2500
trial_3	KPPR1_145.1	158.824
trial_3	KPPR1_191.1	56.25
trial_3	KPPR1_193.1	111.111
trial_4	Fresh_Cas	134848
trial_4	KPPR1_145.1	254.545
trial_4	KPPR1_191.1	15.2632
trial_4	KPPR1_193.1	7.36842
trial_5	Fresh_Cas	12000
trial_5	KPPR1_145.1	200
trial_5	KPPR1_191.1	62.5
trial_5	KPPR1_193.1	68.75

## Sheet: S3B
trial	Condition	fold_change
trial_1	KPPR1_fresh_cas	50000
trial_1	KPPR1_PA01	1000
trial_1	KPPR1_Pa14	18.4615
trial_2	KPPR1_fresh_cas	36428.6
trial_2	KPPR1_PA01	7500
trial_2	KPPR1_Pa14	18.1818
trial_3	KPPR1_fresh_cas	23600
trial_3	KPPR1_PA01	5238.1
trial_3	KPPR1_Pa14	6.66667
trial_4	KPPR1_fresh_cas	20476.2
trial_4	KPPR1_PA01	5789.47
trial_4	KPPR1_Pa14	2.91667
trial_5	KPPR1_fresh_cas	1687.5
trial_5	KPPR1_PA01	1714.29
trial_5	KPPR1_Pa14	11.6667

## Sheet: S3C
trial	Condition	fold_change
trial_1	Fresh_Cas	23750
trial_1	Self_Spent_Cas	161.111
trial_1	145.1_Spent_Cas	8.18182
trial_1	191.1_Spent_Cas	12.3529
trial_1	193.1_Spent_Cas	11.1111
trial_3	Fresh_Cas	2500
trial_3	Self_Spent_Cas	69.5652
trial_3	145.1_Spent_Cas	4.19355
trial_3	191.1_Spent_Cas	1.54545
trial_3	193.1_Spent_Cas	0.608696
trial_4	Fresh_Cas	134848
trial_4	Self_Spent_Cas	118.75
trial_4	145.1_Spent_Cas	10
trial_4	191.1_Spent_Cas	2.05128
trial_4	193.1_Spent_Cas	3.15789
trial_5	Fresh_Cas	12000
trial_5	Self_Spent_Cas	400
trial_5	145.1_Spent_Cas	3.2
trial_5	191.1_Spent_Cas	1.11765
trial_5	193.1_Spent_Cas	50

## Sheet: S3D
trial	Condition	fold_change
trial_1	KPPR1_fresh_cas	460000
trial_1	KPPR1_spent_cas	342.857
trial_1	KPPR1_pa01_spent_cas	22.7273
trial_1	KPPR1_pa14_spent_cas	0.657143
trial_2	KPPR1_fresh_cas	1571.43
trial_2	KPPR1_spent_cas	160
trial_2	KPPR1_pa01_spent_cas	6.47059
trial_2	KPPR1_pa14_spent_cas	0.126667
trial_3	KPPR1_fresh_cas	1266.67
trial_3	KPPR1_spent_cas	94.7368
trial_3	KPPR1_pa01_spent_cas	7.72727
trial_3	KPPR1_pa14_spent_cas	0.842105
trial_4	KPPR1_fresh_cas	31666.7
trial_4	KPPR1_spent_cas	122.222
trial_4	KPPR1_pa01_spent_cas	8.33333
trial_4	KPPR1_pa14_spent_cas	0.517241
trial_5	KPPR1_fresh_cas	2538.46
trial_5	KPPR1_ss_cas	200
trial_5	KPPR1_pa01_spent_cas	10.9091
trial_5	KPPR1_pa14_spent_cas	3.77778

## Sheet: S4A
trial	Condition	fold_change
trial_1	KPPR1_fresh_cas	5000
trial_1	KPPR1_MG1655_cas	3833.33
trial_2	KPPR1_fresh_cas	3684.21
trial_2	KPPR1_MG1655_cas	5000
trial_3	KPPR1_fresh_cas	23750
trial_3	KPPR1_MG1655_cas	1309.52
trial_4	KPPR1_fresh_cas	1500
trial_4	KPPR1_MG1655_cas	1333.33
trial_5	KPPR1_fresh_cas	880
trial_5	KPPR1_MG1655_cas	869.565

[truncated: 51 more sheets: S4B, S4C, S4D, S5A, S5B, S5C, S5D, S5E, S5F, S5G, S5H, S5I, S5J, S6A, S6B, S7B, S7C, S7D, S7E, S7F …]
