# Supplementary material for: Environmental redox conditions and strain variation define phenazine-mediated antagonism in co-infecting bacteria
Source: PLoS Biol. 2026 May 20;24(5):e3003809. doi: 10.1371/journal.pbio.3003809 (PMC13197074; doi:10.1371/journal.pbio.3003809)
Supplement: S3 Data — (XLSX) [file pbio.3003809.s021.xlsx]

## Sheet: pa14nr_all_data
Loc_ID	Pa14 gene locus	PA01 gene locus	Gene name	Gene description	z-score trial 1	z-score trial 2
ExMr_nr_mas_01_1_A02	PA14_37530	PA2086	NA	putative hydrolase	-1.09539	1.2358
ExMr_nr_mas_01_1_A03	PA14_66480	PA5028	NA	putative ATPase nvolved in chromosome partitioning	0.618477	0.575514
ExMr_nr_mas_01_1_A04	PA14_01720	PA0140	ahpF	alkyl hydroperoxide reductase subunit F	-0.0525392	0.385734
ExMr_nr_mas_01_1_A05	PA14_51950	NA	NA	hypothetical protein	0.610436	-0.557786
ExMr_nr_mas_01_1_A06	PA14_29220	PA2700	NA	putative porin	1.53472	-0.579375
ExMr_nr_mas_01_1_A07	PA14_32470	PA2487	NA	hypothetical protein	-1.71853	0.589786
ExMr_nr_mas_01_1_A08	PA14_44230	NA	NA	hypothetical protein	0.0731627	-0.224075
ExMr_nr_mas_01_1_A09	PA14_19910	PA3416	NA	putative pyruvate dehydrogenase E1 component, beta subunit	2.02345	0.0178786
ExMr_nr_mas_01_1_A10	PA14_29320	PA2691	NA	conserved hypothetical protein	-1.43665	-0.0960194
ExMr_nr_mas_01_1_A11	PA14_41530	PA1781	nirB	assimilatory nitrite reductase large subunit	-0.196645	0.0433724
ExMr_nr_mas_01_1_A12	PA14_43270	PA1643	NA	putative ATPase	-0.00542627	-0.479663
ExMr_nr_mas_01_1_B01	PA14_56640	PA4355	NA	putative MFS transporter	0.799243	0.557977
ExMr_nr_mas_01_1_B02	PA14_16130	PA3733	NA	putative carnitine dehydratase	0.986417	0.800308
ExMr_nr_mas_01_1_B03	PA14_73200	PA5551	NA	hypothetical	0.87941	0.235914
ExMr_nr_mas_01_1_B04	PA14_36170	PA2207	NA	putative integral membrane protein	0.88489	1.47319
ExMr_nr_mas_01_1_B05	PA14_10800	PA4109	ampR	transcriptional regulator AmpR	0.799243	0.100011
ExMr_nr_mas_01_1_B06	PA14_05050	PA0387	NA	putative Ham1 protein	0.827289	0.433449
ExMr_nr_mas_01_1_B07	PA14_50250	PA1095	NA	hypothetical protein	-1.29704	-0.979486
ExMr_nr_mas_01_1_B08	PA14_68680	PA5199	envZ	two-component sensor EnvZ	0.622226	-0.532187
ExMr_nr_mas_01_1_B09	PA14_50140	PA1101	fliF	Flagella M-ring outer membrane protein precursor	-0.995095	-0.994029
ExMr_nr_mas_01_1_B10	PA14_31850	PA2529	NA	putative protease	-0.697962	-1.42016
ExMr_nr_mas_01_1_B11	NA	NA	NA	NA	-1.57259	-0.481281
ExMr_nr_mas_01_1_B12	PA14_72140	PA5466	NA	putative permease	-1.45227	-0.718771
ExMr_nr_mas_01_1_C01	PA14_63970	PA4838	NA	putative membrane protein	0.0628318	0.364365
ExMr_nr_mas_01_1_C02	PA14_71630	PA5427	adhA	alcohol dehydrogenase, zinc-containing	0.0684866	0.888202
ExMr_nr_mas_01_1_C03	PA14_25830	PA2954	NA	conserved hypothetical protein	-0.00404593	-0.424068
ExMr_nr_mas_01_1_C04	PA14_14420	NA	NA	hypothetical protein	0.330178	-1.08668
ExMr_nr_mas_01_1_C05	PA14_56620	PA4354	NA	putative transcriptional regulator	1.21999	-0.0726277
ExMr_nr_mas_01_1_C06	PA14_43950	PA1588	sucC	succinyl-CoA synthetase beta subunit	-0.280559	0.413648
ExMr_nr_mas_01_1_C07	PA14_46960	PA1338	ggt	gamma-glutamyltranspeptidase precursor	-1.03609	0.430389
ExMr_nr_mas_01_1_C08	PA14_29920	PA2644	nuoI	NADH Dehydrogenase I chain I	0.366529	-0.91846
ExMr_nr_mas_01_1_C09	PA14_58850	PA4536	NA	conserved hypothetical protein	-1.3765	-0.977163
ExMr_nr_mas_01_1_C10	PA14_06950	PA0533	NA	putative transcriptional regulator, LuxR family	1.88792	0.250685
ExMr_nr_mas_01_1_C11	PA14_52510	PA0908	NA	hypothetical protein	-0.290251	-0.888297
ExMr_nr_mas_01_1_C12	PA14_65280	PA4942	hflK	protease subunit HflK	0.871354	0.104709
ExMr_nr_mas_01_1_D01	PA14_71700	PA5433	NA	putative acetyltransferase, GNAT family	1.58392	0.87389
ExMr_nr_mas_01_1_D02	PA14_53380	PA0842	NA	probable glycosyl transferase	0.633281	0.418604
ExMr_nr_mas_01_1_D03	PA14_26960	PA2871	NA	putative acyl-CoA thioesterase	1.56429	0.191162
ExMr_nr_mas_01_1_D04	PA14_25220	PA3003	NA	conserved hypothetical protein	0.338398	-0.484249
ExMr_nr_mas_01_1_D05	PA14_47300	PA1310	phnW	2-aminoethylphosphonate:pyruvate aminotransferase	1.04742	0.411287
ExMr_nr_mas_01_1_D06	PA14_11900	PA4016	NA	hypothetical protein	0.927194	0.102731
ExMr_nr_mas_01_1_D07	PA14_43920	PA1590	braB	branched chain amino acid transporter	-1.43095	-1.3587
ExMr_nr_mas_01_1_D08	PA14_71620	PA5426	purE	phosphoribosylaminoimidazole carboxylase, catalytic subunit	-0.69356	-1.00219
ExMr_nr_mas_01_1_D09	PA14_32590	PA2478	NA	probable thiol:disulfide interchange protein	0.460618	-0.490459
ExMr_nr_mas_01_1_D10	PA14_45980	PA1428	NA	putative acetyltransferase	-1.02564	-0.712346
ExMr_nr_mas_01_1_D11	PA14_54750	NA	NA	hypothetical protein	1.30301	-0.139459
ExMr_nr_mas_01_1_D12	PA14_41710	PA1767	NA	putative membrain protein	0.660833	-0.628828
ExMr_nr_mas_01_1_E01	PA14_03760	PA0287	NA	putative sodium:solute symporter	-1.78964	0.787146
ExMr_nr_mas_01_1_E02	PA14_15540	NA	NA	NA	0.0877528	1.11909
ExMr_nr_mas_01_1_E03	PA14_65250	PA4939	NA	putative ATP phosphoribosyltransferase	-1.4632	-0.304777
ExMr_nr_mas_01_1_E04	PA14_67850	PA5138	NA	putative ABC-type amino acid transport protein, periplasmic component	-0.250549	-0.4705
ExMr_nr_mas_01_1_E05	PA14_37880	PA2058	NA	putative binding protein component of ABC transporter	1.00592	-0.550695
ExMr_nr_mas_01_1_E06	PA14_24290	PA3082	gbt	glycine betaine transmethylase	-0.316513	0.447322
ExMr_nr_mas_01_1_E07	PA14_43380	PA1634	kdpB	potassium-transporting ATPase, B chain	-0.726653	-0.431829
ExMr_nr_mas_01_1_E08	PA14_53000	PA0871	phhB	pterin-4-alpha-carbinolamine dehydratase	-0.56506	-1.436
ExMr_nr_mas_01_1_E09	NA	NA	NA	NA	-0.595098	-0.132029
ExMr_nr_mas_01_1_E10	PA14_26400	PA2912	NA	putative ATP-binding component of ABC transporter	0.961273	-0.0838048
ExMr_nr_mas_01_1_E11	NA	NA	NA	NA	-0.29314	-0.300837
ExMr_nr_mas_01_1_E12	PA14_40730	PA1839	NA	putative Fe-S-cluster redox enzyme	0.652136	0.00509534
ExMr_nr_mas_01_1_F01	PA14_40510	PA1856	ccoN-2	putative cytochrome c oxidase, cbb3-type, subunit	0.0440759	1.13946
ExMr_nr_mas_01_1_F02	PA14_16460	PA3705	NA	CheW domain protein	0.0710199	0.152494
ExMr_nr_mas_01_1_F03	PA14_04430	PA0339	NA	conserved hypothetical protein	-0.120864	-1.0276
ExMr_nr_mas_01_1_F04	PA14_02990	PA0241	NA	putative MFS transporter	-0.930556	-0.663385
ExMr_nr_mas_01_1_F05	PA14_69950	PA5299	NA	putative acetyl-CoA hydrolase/transferase	0.359461	-0.672538
ExMr_nr_mas_01_1_F06	PA14_71470	PA5416	soxB	sarcosine oxidase, beta subunit	-0.0303244	-0.891451
ExMr_nr_mas_01_1_F07	PA14_48230	NA	NA	hypothetical protein	0.054633	-0.521595
ExMr_nr_mas_01_1_F08	PA14_30800	PA2575	NA	putative nitroreductase	-0.405206	-0.659783
ExMr_nr_mas_01_1_F09	PA14_54410	PA0764	mucB	negative regulator for alginate biosynthesis MucB	-0.854923	-0.0528593
ExMr_nr_mas_01_1_F10	PA14_59240	NA	pilL2	type IV B pilus protein	0.0260489	-0.724642
ExMr_nr_mas_01_1_F11	PA14_64670	PA4893	ureG	urease accessory protein UreG	-0.510111	-0.250868
ExMr_nr_mas_01_1_F12	PA14_18110	PA3571	mmsR	transcriptional regulator MmsR	-0.249319	-0.852565
ExMr_nr_mas_01_1_G01	PA14_52940	PA0875	NA	conserved hypothetical protein	0.279684	0.255762
ExMr_nr_mas_01_1_G02	PA14_60990	PA4609	radA	DNA repair protein RadA	0.648405	-0.150491
ExMr_nr_mas_01_1_G03	PA14_42230	PA1726	bglX	periplasmic beta-glucosidase	-0.885703	0.340303
ExMr_nr_mas_01_1_G04	PA14_22510	NA	NA	hypothetical	-1.68778	-0.393913
ExMr_nr_mas_01_1_G05	NA	NA	NA	NA	-0.284681	-0.954836
ExMr_nr_mas_01_1_G06	PA14_31990	PA2521	czcB	cobalt/zinc/cadmium efflux RND transporter, membrane fusion protein, CzcB famil	-1.09328	-0.0978025
ExMr_nr_mas_01_1_G07	PA14_54930	NA	NA	putative non-ribosomal peptide synthetase	-1.36474	-0.826387
ExMr_nr_mas_01_1_G08	PA14_04490	PA0343	NA	conserved hypothetical protein	-0.826991	-0.384866
ExMr_nr_mas_01_1_G09	PA14_17990	PA3580	NA	conserved hypothetical protein	-0.51289	-0.783077
ExMr_nr_mas_01_1_G10	PA14_51310	PA1006	NA	conserved hypothetical protein	-2.52032	-0.237068
ExMr_nr_mas_01_1_G11	PA14_52270	PA0927	ldhA	D-lactate dehydrogenase (fermentative)	-1.39444	-0.72716
ExMr_nr_mas_01_1_G12	PA14_41840	PA1756	cysH	3'-phosphoadenosine-5'-phosphosulfate reductase	-0.523803	-1.79172
ExMr_nr_mas_01_1_H01	PA14_54070	NA	NA	conserved hypothetical protein	0.122438	1.8057
ExMr_nr_mas_01_1_H02	PA14_33650	PA2399	pvdD	pyoverdine synthetase D	1.21236	1.28844
ExMr_nr_mas_01_1_H03	PA14_24530	PA3060	NA	hypothetical protein	-1.24494	0.151758
ExMr_nr_mas_01_1_H04	PA14_43540	PA1622	NA	putative hydrolase	-1.24878	1.23664
ExMr_nr_mas_01_1_H05	PA14_31270	NA	NA	conserved hypothetical protein	0.955691	0.222811
ExMr_nr_mas_01_1_H06	PA14_39800	PA1912	NA	probable sigma-70 factor, ECF subfamily	0.480181	-0.963236
ExMr_nr_mas_01_1_H07	PA14_47140	PA1322	NA	putative TonB-dependent receptor	-2.21111	-0.680314
ExMr_nr_mas_01_1_H08	PA14_55330	PA0695	NA	hypothetical protein	-0.890469	-0.821845
ExMr_nr_mas_01_1_H09	PA14_69670	PA5277	lysA	diaminopimelate decarboxylase	-0.153489	-0.838894
ExMr_nr_mas_01_1_H10	PA14_21180	PA3312	NA	putative 3-hydroxyisobutyrate dehydrogenase	-1.00249	-0.870836
ExMr_nr_mas_01_1_H11	PA14_29070	PA2712	NA	putative membrane protein	-1.11936	-0.354621
ExMr_nr_mas_01_1_H12	PA14_02890	PA0234	NA	conserved hypothetical protein	-0.827216	-0.0399652
ExMr_nr_mas_01_2_A01	PA14_69990	PA5302	dadX	catabolic alanine racemase	1.34928	0.439566
ExMr_nr_mas_01_2_A02	PA14_16450	PA3706	NA	putative chemotaxis protein methyltransferase CheR	0.758337	0.108169
ExMr_nr_mas_01_2_A03	PA14_55930	PA4305	NA	putative pilus assembly protein	1.48654	-1.29719
ExMr_nr_mas_01_2_A04	PA14_02050	PA0164	NA	putative gamma-glutamyltranspeptidase	1.46488	-1.00131
ExMr_nr_mas_01_2_A05	PA14_43670	PA1611	NA	putative sensor/response regulator hybrid	1.06857	-0.950495
ExMr_nr_mas_01_2_A06	PA14_39240	PA1954	NA	conserved hypothetical protein	0.544652	-0.840032
ExMr_nr_mas_01_2_A07	PA14_35340	PA2261	NA	putative 2-ketogluconate kinase	0.642004	-0.927968
ExMr_nr_mas_01_2_A08	PA14_61870	PA4677	NA	conserved hypothetical protein	0.199454	-1.61789
ExMr_nr_mas_01_2_A09	PA14_37760	PA2068	NA	putative MFS transporter	0.101728	-1.08815
ExMr_nr_mas_01_2_A10	PA14_00710	PA0059	osmC	osmotically inducible protein OsmC	0.534526	-0.353562
ExMr_nr_mas_01_2_A11	PA14_17860	PA3590	NA	putative 3-hydroxyacyl-CoA dehydrogenase	-0.0806182	-0.658675
ExMr_nr_mas_01_2_A12	PA14_47260	PA1313	NA	putative MFS transporter	-0.583195	0.0580747
ExMr_nr_mas_01_2_B01	PA14_29710	PA2659	NA	conserved hypothetical protein	-0.710967	-1.62909
ExMr_nr_mas_01_2_B02	PA14_45590	PA1458	NA	putative two-component sensor	2.39964	-0.716535
ExMr_nr_mas_01_2_B03	PA14_41990	PA1744	NA	hypothetical protein	1.21155	-1.86691
ExMr_nr_mas_01_2_B04	PA14_63160	PA4777	pmrB	two-component sensor	1.11725	-0.589237
ExMr_nr_mas_01_2_B05	PA14_02150	PA0172	NA	putative serine phosphatase	-0.098807	-2.00393
ExMr_nr_mas_01_2_B06	PA14_35430	PA2254	pvcA	pyoverdine biosynthesis protein PvcA	0.541941	-0.551786
ExMr_nr_mas_01_2_B07	PA14_56900	PA4376	pncB2	nicotinate phosphoribosyltransferase	-0.357469	-0.697564
ExMr_nr_mas_01_2_B08	PA14_23670	PA3127	NA	putative bleomycin resistance protein	0.23353	-0.184214
ExMr_nr_mas_01_2_B09	PA14_52280	PA0926	NA	hypothetical protein	0.423335	-0.453554
ExMr_nr_mas_01_2_B10	PA14_03730	PA0286	NA	putative fatty acid desaturase	-1.96282	-0.226671
ExMr_nr_mas_01_2_B11	PA14_18500	PA3545	algG	alginate-c5-mannuronan-epimerase	0.287218	-0.328466
ExMr_nr_mas_01_2_B12	PA14_05400	PA0414	NA	probable methylesterase	0.315953	-1.08019
ExMr_nr_mas_01_2_C01	PA14_45330	PA1479	ccmE	cytochrome C-type biogenesis protein CcmE	0.885574	-0.610928
ExMr_nr_mas_01_2_C02	PA14_69010	PA5225	NA	conserved hypothetical protein	0.636308	-1.49442
ExMr_nr_mas_01_2_C03	PA14_62390	PA4714	NA	putative metal-binding protein	0.772641	-1.20341
ExMr_nr_mas_01_2_C04	PA14_36150	PA2208	NA	conserved hypothetical protein	0.588226	-1.63005
ExMr_nr_mas_01_2_C05	PA14_45240	PA1485	NA	putative amino acid permease	0.260242	-1.32925
ExMr_nr_mas_01_2_C06	PA14_41830	PA1757	thrH	homoserine kinase	-0.172903	-1.72191
ExMr_nr_mas_01_2_C07	PA14_70750	PA5360	phoB	two-component response regulator PhoB	-0.582546	-1.55144
ExMr_nr_mas_01_2_C08	PA14_71680	PA5431	NA	putative transcriptional regulator, GntR family	-0.352049	-1.25377
ExMr_nr_mas_01_2_C09	PA14_73220	PA5552	glmU	glucosamine-1-phosphate acetyltransferase/N-acetyl	0.113737	-1.58792
ExMr_nr_mas_01_2_C10	PA14_30870	NA	NA	hypothetical	0.075694	-0.893172
ExMr_nr_mas_01_2_C11	PA14_12440	PA3973	NA	possible transcriptional regulator acrR family	0.696032	-0.495323
ExMr_nr_mas_01_2_C12	PA14_17980	PA3581	glpF	glycerol uptake facilitator protein	-0.18101	-1.85101
ExMr_nr_mas_01_2_D01	PA14_68120	PA5158	NA	putative outer membrane protein precursor	0.489119	0.0533435
ExMr_nr_mas_01_2_D02	PA14_29200	PA2702	NA	hypothetical protein	1.59937	-0.694501
ExMr_nr_mas_01_2_D03	PA14_19020	PA3484	NA	hypothetical protein	0.917326	-0.654245
ExMr_nr_mas_01_2_D04	PA14_34010	PA2369	NA	conserved hypothetical protein	2.21997	-1.64575
ExMr_nr_mas_01_2_D05	PA14_50980	PA1032	NA	probable penicillin amidase	2.32836	-0.744531
ExMr_nr_mas_01_2_D06	PA14_48390	PA1229	NA	putative transcriptional regulator araC family	0.990626	-0.529741
ExMr_nr_mas_01_2_D07	PA14_33720	PA2394	NA	putative aminotransferase	1.78199	-1.0399
ExMr_nr_mas_01_2_D08	PA14_46180	PA1412	NA	putative membrane protein	1.90963	-0.439063
ExMr_nr_mas_01_2_D09	PA14_38550	PA2007	maiA	maleylacetoacetate isomerase	-0.296445	-2.65418
ExMr_nr_mas_01_2_D10	PA14_55900	PA4303	NA	putative pilus assembly protein	-0.747924	-0.358063
ExMr_nr_mas_01_2_D11	PA14_12740	PA3952	NA	conserved hypothetical protein	0.116639	-0.20075
ExMr_nr_mas_01_2_D12	PA14_70100	PA5309	NA	putative Glycine/D-amino acid oxidase	0.376187	-0.50452
ExMr_nr_mas_01_2_E01	PA14_00680	PA0056	NA	putative transcriptional regulator, LysR family	-0.103012	0.311841
ExMr_nr_mas_01_2_E02	PA14_32970	PA2447	NA	probable transcriptional regulator	0.468304	0.193846
ExMr_nr_mas_01_2_E03	PA14_15580	NA	NA	NA	0.151358	-0.995777
ExMr_nr_mas_01_2_E04	PA14_47930	PA1259	NA	conserved hypothetical protein	0.893442	-1.33906
ExMr_nr_mas_01_2_E05	PA14_29160	PA2705	NA	conserved hypothetical protein	1.23927	-0.706485
ExMr_nr_mas_01_2_E06	PA14_11290	PA4065	NA	putative permease	0.68491	0.380042
ExMr_nr_mas_01_2_E07	PA14_52250	PA0929	NA	two-component response regulator	0.00856029	-0.0599489
ExMr_nr_mas_01_2_E08	PA14_18410	PA3550	algF	alginate O-acetyltransferase	-0.52916	-1.36332
ExMr_nr_mas_01_2_E09	PA14_02030	PA0163	NA	putative transcriptional regulator, AraC family	-0.366654	-0.868835
ExMr_nr_mas_01_2_E10	PA14_65970	PA4989	NA	putative transcriptional regulator	0.336344	-0.779974
ExMr_nr_mas_01_2_E11	PA14_01800	PA0146	NA	putative basic membrane protein (bmp)	0.191623	-0.187569
ExMr_nr_mas_01_2_E12	PA14_66100	NA	NA	putative membrane protein	0.956706	-0.0993313
ExMr_nr_mas_01_2_F01	PA14_02310	PA0183	atsA	arylsulfatase	0.738922	-0.231607
ExMr_nr_mas_01_2_F02	PA14_51930	PA0953	NA	probable thioredoxin	-0.104414	-0.855416
ExMr_nr_mas_01_2_F03	PA14_68670	PA5198	NA	putative carboxypeptidase	0.665621	-1.87155
ExMr_nr_mas_01_2_F04	PA14_36880	PA2141	NA	putative ompetence-damaged protein	0.261755	-1.22237
ExMr_nr_mas_01_2_F05	PA14_13620	PA3887	nhaP	Na+/H+ antiporter NhaP	-0.040827	0.253345
ExMr_nr_mas_01_2_F06	PA14_61000	PA4610	NA	conserved hypothetical protein	-0.331036	-0.651477
ExMr_nr_mas_01_2_F07	PA14_43900	PA1592	NA	conserved hypothetical protein	0.727173	-0.157428
ExMr_nr_mas_01_2_F08	PA14_19670	PA3433	NA	putative transcriptional regulator, LysR family	1.00021	-1.41024
ExMr_nr_mas_01_2_F09	PA14_27730	PA2815	NA	putative acyl-CoA dehydrogenase	1.99555	-0.839463
ExMr_nr_mas_01_2_F10	PA14_05540	PA0426	mexB	RND multidrug efflux transporter MexB	0.665975	-0.509665
ExMr_nr_mas_01_2_F11	PA14_05600	PA0431	NA	conserved hypothetical protein	-0.00996381	-1.03433
ExMr_nr_mas_01_2_F12	PA14_25320	PA2997	nqrC	Na+-translocating NADH:ubiquinone oxidoreductase subunit Nrq3	0.252297	-1.24742
ExMr_nr_mas_01_2_G01	PA14_41780	PA1762	NA	putative peptidase	0.998195	0.311602
ExMr_nr_mas_01_2_G02	PA14_68430	PA5180	NA	putative formate dehydrogenase accessory protein FdhD	0.451639	-1.28715
ExMr_nr_mas_01_2_G03	PA14_55890	PA4302	NA	putative type II secretion system protein	0.633459	-0.90408
ExMr_nr_mas_01_2_G04	PA14_71140	PA5386	NA	putative 3-hydroxyacyl-CoA dehydrogenase	0.936198	-0.423533
ExMr_nr_mas_01_2_G05	PA14_47230	PA1316	NA	putative MFS transporter	0.854006	-0.540618
ExMr_nr_mas_01_2_G06	PA14_08030	PA0618	NA	putative phage baseplate assembly protein	-0.323563	-0.840886
ExMr_nr_mas_01_2_G07	PA14_33340	NA	NA	hypothetical	-0.885249	-0.616981
ExMr_nr_mas_01_2_G08	PA14_54330	PA0770	rnc	ribonuclease III	0.0848375	-1.51389
ExMr_nr_mas_01_2_G09	PA14_56840	PA4371	NA	putative thiol oxidoreductase	-1.16711	-0.702302
ExMr_nr_mas_01_2_G10	PA14_45700	PA1451	NA	conserved hypothetical protein	0.115478	-0.761666
ExMr_nr_mas_01_2_G11	PA14_34820	PA2304	NA	putative regulatory protein	-0.656921	-0.914143
ExMr_nr_mas_01_2_G12	PA14_05310	PA0407	gshB	glutathione synthetase"	-0.820701	-1.05604
ExMr_nr_mas_01_2_H01	PA14_59100	NA	NA	Conserved Hypothetical Protein	0.579427	0.533905
ExMr_nr_mas_01_2_H02	PA14_55170	NA	cat	chloramphenicol acetyltransferase	0.583199	0.42874
ExMr_nr_mas_01_2_H03	PA14_68900	PA5217	NA	putative iron ABC transporter, periplasmic iron-binding protein	0.546459	-0.579375
ExMr_nr_mas_01_2_H04	PA14_09760	PA4185	NA	putative transcriptional regulator, GntR family	0.405627	0.0590703
ExMr_nr_mas_01_2_H05	PA14_43760	PA1604	NA	conserved hypothetical protein	0.652669	0.125934
ExMr_nr_mas_01_2_H06	PA14_14380	PA3837	NA	putative transmembrane component of ABC transporte	-2.34418	-1.09968
ExMr_nr_mas_01_2_H07	PA14_42340	PA1717	pscD	type III export protein PscD	0.0823098	-1.3161
ExMr_nr_mas_01_2_H08	PA14_52140	PA0937	NA	conserved hypothetical protein	-1.24494	-0.396842
ExMr_nr_mas_01_2_H09	PA14_50710	PA1056	NA	probable NADH dehydrogenase	-1.70326	-0.552331
ExMr_nr_mas_01_2_H10	PA14_39860	PA1907	NA	putative dienelactone hydrolase	-1.59515	-0.762792
ExMr_nr_mas_01_2_H11	PA14_18350	PA3554	NA	putative transformylase	-0.198475	-0.451405
ExMr_nr_mas_01_2_H12	PA14_56520	PA4346	NA	conserved hypothetical protein	0.168454	-0.0574161
ExMr_nr_mas_01_3_A01	PA14_41860	PA1755	NA	hypothetical protein	1.19984	-0.236547
ExMr_nr_mas_01_3_A02	PA14_28630	PA2745	NA	putative hydrolase	1.85706	0.430153
ExMr_nr_mas_01_3_A03	PA14_06750	PA0519	nirS	nitrite reductase precursor	1.11428	-0.173899
ExMr_nr_mas_01_3_A04	PA14_50820	PA1047	NA	probable esterase	2.3716	0.407035
ExMr_nr_mas_01_3_A05	PA14_10540	PA4131	NA	putative iron-sulfur cluster-binding protein	1.05192	-0.185504
ExMr_nr_mas_01_3_A06	PA14_10300	PA4146	NA	putative efflux protein	1.22923	0.149303
ExMr_nr_mas_01_3_A07	PA14_21990	PA3247	NA	putative aspartyl aminopeptidase	1.36531	1.02471
ExMr_nr_mas_01_3_A08	PA14_62300	PA4708	NA	putative periplasmic binding protein	0.628647	-0.221739
PAMr_nr_mas_01_1_A01	PA14_28410	PA2759	NA	hypothetical protein	-1.02843	-1.33691
PAMr_nr_mas_01_1_A02	PA14_42500	PA1703	pcrD	type III secretory apparatus protein PcrD	-1.03191	-1.55619
PAMr_nr_mas_01_1_A03	PA14_31260	NA	NA	putative RadC-like protein	-1.66848	-0.742568
PAMr_nr_mas_01_1_A04	PA14_28280	PA2770	NA	putative phenazine biosynthesis protein, PhzF family	-1.36009	-0.16849
PAMr_nr_mas_01_1_A05	PA14_68610	PA5193	hslO	putative chaperonin, 33 kDa	-1.43442	-0.897188
PAMr_nr_mas_01_1_A06	PA14_72540	PA5497	NA	putative ribonucleotide reductase	-2.5578	-1.455
PAMr_nr_mas_01_1_A07	PA14_51080	PA1024	NA	Putative dioxygenase	-2.24848	-0.462963
PAMr_nr_mas_01_1_A08	PA14_53620	PA0826	NA	hypothetical protein	-2.07339	-1.51138
PAMr_nr_mas_01_1_A09	PA14_01640	PA0133	NA	putative transcriptional regulator, LysR family	-2.18455	-0.876556
PAMr_nr_mas_01_1_A10	PA14_00380	PA0031	betC	choline sulfatase	-1.35716	-1.30207
PAMr_nr_mas_01_1_A11	PA14_14480	PA3830	NA	putative transcriptional regulator	-1.97198	-0.627725
PAMr_nr_mas_01_1_A12	PA14_33320	NA	NA	hypothetical	-1.97549	-0.779974
PAMr_nr_mas_01_1_B01	PA14_36520	PA2171	NA	conserved hypothetical protein	-1.08063	-0.284314
PAMr_nr_mas_01_1_B02	PA14_40710	PA1840	NA	conserved hypothetical protein	-0.819578	-1.04958
PAMr_nr_mas_01_1_B03	PA14_61340	NA	NA	conserved hypothetical protein	-1.01035	-1.09258
PAMr_nr_mas_01_1_B04	PA14_12760	PA3950	NA	probable ATP-dependent RNA helicase	-0.567432	-1.07576
PAMr_nr_mas_01_1_B05	PA14_32750	PA2465	NA	hypothetical protein	-0.565275	-0.866549
PAMr_nr_mas_01_1_B06	PA14_41880	PA1753	NA	universal stress protein	-2.33331	-0.750706
PAMr_nr_mas_01_1_B07	PA14_38530	PA2008	fahA	fumarylacetoacetase	-2.48071	-2.02631
PAMr_nr_mas_01_1_B08	PA14_48850	PA1194	NA	probable amino acid permease	-1.86157	-1.5246
PAMr_nr_mas_01_1_B09	PA14_66440	PA5025	metY	homocysteine synthase	-2.42395	-1.03345
PAMr_nr_mas_01_1_B10	PA14_51520	NA	spcU	SpcU	-1.3486	-1.36301
PAMr_nr_mas_01_1_B11	PA14_22860	PA3197	NA	putative transcriptional regulator	-1.47166	-1.61374
PAMr_nr_mas_01_1_B12	PA14_20440	PA3373	phnN	ATP-binding component of phosphonate transport	-1.56323	-1.05281
PAMr_nr_mas_01_1_C01	PA14_24330	PA3079	NA	putative export protein	-1.8159	-1.09731
PAMr_nr_mas_01_1_C02	PA14_41590	PA1775	NA	putative cytoplasmic membrane protein	-0.22742	-0.310034
PAMr_nr_mas_01_1_C03	PA14_41480	PA1786	nasS	nitrate-binding protein NasS	-1.79672	-0.614779
PAMr_nr_mas_01_1_C04	PA14_10120	NA	NA	putative LysR family transcription regulator	-0.526588	-0.566249
PAMr_nr_mas_01_1_C05	PA14_53940	PA0796	prpB	carboxyphosphonoenolpyruvate phosphonomutase	-1.57082	-0.413645
PAMr_nr_mas_01_1_C06	PA14_09660	PA4198	NA	putative AMP-binding enzyme	-1.69603	-0.467269
PAMr_nr_mas_01_1_C07	PA14_11030	PA4088	NA	putative aminotransferase	-1.45376	0.382414
PAMr_nr_mas_01_1_C08	PA14_08040	PA0619	NA	putative phage tail protein	-1.97495	-0.449794
PAMr_nr_mas_01_1_C09	PA14_27090	PA2863	lipH	lipase modulator protein	-0.976423	-1.01094
PAMr_nr_mas_01_1_C10	PA14_13780	PA3875	narG	putative respiratory nitrate reductase alpha subun	-1.5272	-0.708159
PAMr_nr_mas_01_1_C11	PA14_70350	PA5329	NA	putative thioesterase	-1.08461	-0.787028
PAMr_nr_mas_01_1_C12	PA14_26600	PA2896	NA	putative sigma-70 factor, ECF subfamily	-0.841392	-0.758292
PAMr_nr_mas_01_1_D01	PA14_43050	PA1656	NA	conserved hypothetical protein	-1.2997	-0.17596
PAMr_nr_mas_01_1_D02	PA14_13060	PA3927	NA	probable AraC-type transcriptional regulator	-1.73357	-0.802291
PAMr_nr_mas_01_1_D03	PA14_61390	PA4639	NA	putative lipoprotein	-1.49012	-0.862836
PAMr_nr_mas_01_1_D04	PA14_71150	PA5387	NA	conserved hypothetical protein	0.0698508	-0.676147
PAMr_nr_mas_01_1_D05	PA14_19100	PA3479	rhlA	rhamnosyltransferase chain A	-0.365191	-0.374504
PAMr_nr_mas_01_1_D06	PA14_60990	PA4609	radA	DNA repair protein RadA	-1.43467	-0.149464
PAMr_nr_mas_01_1_D07	PA14_59860	NA	NA	candidate type III effector Hop protein	-1.06007	0.255762
PAMr_nr_mas_01_1_D08	PA14_55250	PA0701	NA	probable transcriptional regulator	-0.371878	-0.673648
PAMr_nr_mas_01_1_D09	PA14_72280	PA5476	citA	citrate transporter	-1.30019	-1.00248
PAMr_nr_mas_01_1_D10	PA14_48770	PA1201	NA	putative transcriptional regulator	-1.23342	-0.936335
PAMr_nr_mas_01_1_D11	PA14_42470	PA1706	pcrV	type III secretion protein PcrV	-1.1361	-1.33783
PAMr_nr_mas_01_1_D12	PA14_57690	PA4441	NA	conserved hypothetical protein	-0.754142	-1.07694
PAMr_nr_mas_01_1_E01	PA14_55100	PA0714	NA	hypothetical protein	-1.37479	-0.668653
PAMr_nr_mas_01_1_E02	PA14_15890	PA3751	purT	phosphoribosylglycinamide formyltransferase 2	-0.641626	-0.984428
PAMr_nr_mas_01_1_E03	PA14_63430	PA4801	PA4801	Hypothetical protein	-1.23198	-1.3991
PAMr_nr_mas_01_1_E04	PA14_69370	PA5253	algP	alginate regulatory protein AlgP	-1.23941	-0.426743
PAMr_nr_mas_01_1_E05	PA14_30910	NA	NA	hypothetical	-0.995325	-1.08284
PAMr_nr_mas_01_1_E06	PA14_06770	PA0520	nirQ	regulatory protein NirQ	-1.00156	-2.13069
PAMr_nr_mas_01_1_E07	PA14_51300	PA1007	NA	conserved hypothetical protein	-1.43269	0.251652
PAMr_nr_mas_01_1_E08	PA14_35330	PA2262	NA	putative 2-ketogluconate transporter	-0.904334	-0.44711
PAMr_nr_mas_01_1_E09	PA14_54870	NA	NA	hypothetical protein	-1.68881	-1.57426
PAMr_nr_mas_01_1_E10	PA14_43610	PA1617	NA	putative AMP-binding protein	-1.33908	-1.18841
PAMr_nr_mas_01_1_E12	PA14_36260	PA2200	NA	putative signal transduction protein	-1.81669	-1.61598
PAMr_nr_mas_01_1_F01	PA14_22330	PA3236	NA	putative glycine betaine-binding protein precursor	-0.909114	-0.929987
PAMr_nr_mas_01_1_F02	PA14_33040	PA2442	gcvT2	glycine cleavage system protein T2	-1.24974	-1.36947
PAMr_nr_mas_01_1_F03	PA14_40850	PA1831	NA	putative phosphoglycerate mutase	-1.37062	-1.46124
PAMr_nr_mas_01_1_F04	PA14_05080	PA0390	metX	homoserine O-acetyltransferase	0.0376156	-0.336381
PAMr_nr_mas_01_1_F05	NA	NA	NA	NA	-1.2102	-1.63613
PAMr_nr_mas_01_1_F06	PA14_59880	NA	NA	COnserved hypothetical protein	-0.992094	-1.05869
PAMr_nr_mas_01_1_F07	PA14_13500	PA3896	NA	putative D-isomer specific 2-hydroxyacid dehydroge	-1.49412	-0.955994
PAMr_nr_mas_01_1_F08	PA14_16960	PA3665	NA	putative transporter, LysE family	-1.57917	-0.954546
PAMr_nr_mas_01_1_F09	PA14_12030	PA4005	NA	conserved hypothetical protein	-0.99371	-1.46593
PAMr_nr_mas_01_1_F10	PA14_18140	PA3569	mmsB	3-hydroxyisobutyrate dehydrogenase	-1.09703	-1.20071
PAMr_nr_mas_01_1_F11	PA14_21590	PA3282	NA	conserved hypothetical protein	-0.981489	-1.12903
PAMr_nr_mas_01_1_F12	PA14_11170	PA4075	NA	conserved hypothetical protein	0.325876	-0.9586
PAMr_nr_mas_01_1_G01	PA14_69900	PA5295	NA	putative signal transduction protein	-1.06847	-0.116682
PAMr_nr_mas_01_1_G02	PA14_37900	PA2057	NA	putative TonB-dependent receptor	-1.37577	-0.486948
PAMr_nr_mas_01_1_G03	PA14_02530	PA0201	NA	putative esterase	-1.3824	-1.41396
PAMr_nr_mas_01_1_G04	PA14_67970	PA5145	NA	putative dehydrogenase	-0.67291	-1.22478
PAMr_nr_mas_01_1_G05	PA14_70550	PA5343	NA	putative epimerase	-1.06614	-1.49944
PAMr_nr_mas_01_1_G06	PA14_59070	NA	NA	Conserved Hypothetical Protein	-1.54607	-0.943844
PAMr_nr_mas_01_1_G07	PA14_03150	PA0255	NA	putative membrane protein	-0.734621	-0.885432
PAMr_nr_mas_01_1_G08	PA14_05150	PA0393	proC	pyrroline-5-carboxylate reductase	-1.20137	-1.62941
PAMr_nr_mas_01_1_G09	PA14_72260	PA5475	NA	putative acetyltransferase	-1.95232	-0.443622
PAMr_nr_mas_01_1_G10	PA14_52910	PA0878	NA	hypothetical protein	-1.57639	-0.153573
PAMr_nr_mas_01_1_G11	PA14_40220	PA1878	NA	putative hydrolase	-1.59109	-1.19801
PAMr_nr_mas_01_1_G12	PA14_57160	PA4397	apbA	Ketopantoate reductase	-1.16213	0.639045
PAMr_nr_mas_01_1_H01	PA14_65040	PA4925	NA	putative mechanosensitive ion channel family protein	-1.59922	0.181149
PAMr_nr_mas_01_1_H02	PA14_61860	PA4676	NA	putative carbonic anhydrase	0.59934	-1.28684
PAMr_nr_mas_01_1_H03	NA	NA	NA	NA	0.306389	-0.768702
PAMr_nr_mas_01_1_H04	PA14_31280	NA	NA	putative integrase	-1.28712	-1.34335
PAMr_nr_mas_01_1_H05	PA14_57910	PA4459	NA	conserved hypothetical protein	0.117992	-0.907816
PAMr_nr_mas_01_1_H06	PA14_46370	PA1396	NA	putative two-component sensor	-1.30819	-0.854561
PAMr_nr_mas_01_1_H07	PA14_19190	PA3471	NA	putative NAD-linked malate dehydrogenase	-0.606155	-0.68504
PAMr_nr_mas_01_1_H08	PA14_46590	NA	NA	putative AcrB/AcrD/AcrF family protein	-1.54431	-1.27104
PAMr_nr_mas_01_1_H09	PA14_42390	PA1713	exsA	transcriptional regulator ExsA	-1.33104	-0.589237
PAMr_nr_mas_01_1_H10	PA14_67230	PA5090	NA	conserved hypothetical protein	-1.66334	0.518119
PAMr_nr_mas_01_1_H12	PA14_71060	PA5379	sdaB	L-serine dehydratase	-1.61907	-0.648434
PAMr_nr_mas_01_2_A01	PA14_17860	PA3590	NA	putative 3-hydroxyacyl-CoA dehydrogenase	0.624545	1.28636
PAMr_nr_mas_01_2_A02	PA14_39020	PA1972	NA	putative membrane protein	0.0513114	1.44957
PAMr_nr_mas_01_2_A03	PA14_38360	PA2022	NA	putative UDP-glucose 6-dehydrogenas	-0.318378	0.0131191
PAMr_nr_mas_01_2_A04	PA14_33310	NA	NA	hypothetical	-1.39468	0.554048
PAMr_nr_mas_01_2_A05	PA14_51430	PA0996	pqsA	probable coenzyme A ligase	3.10447	2.70478
PAMr_nr_mas_01_2_A06	PA14_02410	PA0192	NA	putative TonB-dependent receptor	-0.0754311	0.41766
PAMr_nr_mas_01_2_A07	PA14_55890	PA4302	NA	putative type II secretion system protein	-1.40453	0.445443
PAMr_nr_mas_01_2_A08	PA14_08050	PA0620	NA	putative tail fiber protein	-1.15739	0.522069
PAMr_nr_mas_01_2_A09	PA14_17740	PA3597	NA	putative amino acid/amine transport protein	-1.04656	0.924834
PAMr_nr_mas_01_2_A10	PA14_17980	PA3581	glpF	glycerol uptake facilitator protein	-0.30037	-0.124351
PAMr_nr_mas_01_2_A11	PA14_70580	PA5346	NA	putative signal transduction protein	-0.87958	0.0980313
PAMr_nr_mas_01_2_A12	PA14_56510	PA4345	NA	conserved hypothetical protein	-0.630506	0.909942
PAMr_nr_mas_01_2_B01	PA14_08300	PA0641	NA	putative phage-related protein, tail component	-0.294586	0.752222
PAMr_nr_mas_01_2_B02	PA14_51980	PA0950	NA	probable arsenate reductase	-0.248294	-0.171065
PAMr_nr_mas_01_2_B03	PA14_44090	NA	NA	putative proteinase inhibitor	-1.02843	-0.331895
PAMr_nr_mas_01_2_B04	PA14_68020	NA	NA	conserved hypothetical protein	0.437503	0.25987
PAMr_nr_mas_01_2_B05	PA14_67440	PA5106	NA	putative chlorohydrolase	-0.909797	-0.826671
PAMr_nr_mas_01_2_B06	PA14_30230	PA2620	clpA	ATP-dependent clp protease, ATP-binding subunit ClpA	-1.82959	-0.978905
PAMr_nr_mas_01_2_B07	PA14_63230	PA4783	NA	putative transmembrane protein	-1.06404	-0.770673
PAMr_nr_mas_01_2_B08	PA14_31450	NA	NA	hypothetical protein	-1.61984	-0.623039
PAMr_nr_mas_01_2_B09	PA14_17410	PA3628	NA	putative esterase	-0.567432	0.876094
PAMr_nr_mas_01_2_B10	PA14_56660	PA4356	NA	probable xenobiotic reductase B	-1.58805	-0.1564
PAMr_nr_mas_01_2_B11	PA14_27150	PA2857	NA	putative ABC transporter, ATP-binding protein	-1.87192	-1.13765
PAMr_nr_mas_01_2_B12	PA14_55920	PA4304	NA	putative type II secretion system protein	-1.31402	-0.364158
PAMr_nr_mas_01_2_C01	PA14_71190	PA5391	NA	conserved hypothetical protein	-0.377943	0.781115
PAMr_nr_mas_01_2_C02	PA14_04780	PA0364	NA	putative oxidoreductase, GMC family	0.455305	0.516259
PAMr_nr_mas_01_2_C03	PA14_23920	PA3108	purF	amidophosphoribosyltransferase	-1.0968	0.24294
PAMr_nr_mas_01_2_C04	PA14_62440	PA4719	NA	putative transporter	-0.455427	-0.144331
PAMr_nr_mas_01_2_C05	PA14_71230	PA5395	NA	conserved hypothetical protein	-0.858988	0.412468
PAMr_nr_mas_01_2_C06	PA14_00320	PA0028	NA	conserved hypothetical protein	-0.442728	-0.451674
PAMr_nr_mas_01_2_C07	PA14_18230	PA3563	fruR	transcriptional repressor of fru operon	-0.768823	0.365554
PAMr_nr_mas_01_2_C08	PA14_21870	PA3258	NA	putative EAL domain/GGDEF domain protein	-0.510966	-0.300574
PAMr_nr_mas_01_2_C09	PA14_19700	PA3430	NA	putative class II aldolase/adducin domain protein	-1.19159	-0.187311
PAMr_nr_mas_01_2_C10	PA14_35630	PA2240	NA	conserved hypothetical protein	-2.25327	-0.452479
PAMr_nr_mas_01_2_C11	PA14_35980	NA	PAGI-1(7)	putative acyl-CoA dehydrogenase	0.11335	-0.490999
PAMr_nr_mas_01_2_C12	PA14_20960	PA3332	NA	putativ isomerase	-0.63879	-0.684483
PAMr_nr_mas_01_2_D01	PA14_12630	NA	NA	NA	0.0910552	0.120264
PAMr_nr_mas_01_2_D02	PA14_72660	PA5507	NA	putative amidase	-0.217009	-0.18473
PAMr_nr_mas_01_2_D03	PA14_54270	PA0774	NA	conserved hypothetical protein	-1.54683	1.14984
PAMr_nr_mas_01_2_D04	PA14_13140	PA3922	NA	conserved hypothetical protein	-0.973661	-0.124351
PAMr_nr_mas_01_2_D05	PA14_35670	PA2237	NA	putative glycosyl hydrolase	0.235048	-0.724642
PAMr_nr_mas_01_2_D06	PA14_26360	PA2914	NA	putative permease of ABC transporter	-1.31912	-0.0427442
PAMr_nr_mas_01_2_D07	PA14_46610	NA	NA	putative methyltransferase	-0.471973	-0.000928765
PAMr_nr_mas_01_2_D08	PA14_14630	PA3821	secD	protein-export membrane protein SecD	-0.803435	0.257212
PAMr_nr_mas_01_2_D09	PA14_16590	PA3696	NA	conserved hypothetical protein	-0.954365	0.470536
PAMr_nr_mas_01_2_D10	PA14_38140	PA2040	NA	putative glutamine synthetase	-0.587953	-0.252432
PAMr_nr_mas_01_2_D11	PA14_48060	PA1249	aprA	alkaline metalloproteinase precursor	-1.81143	-0.51102
PAMr_nr_mas_01_2_D12	PA14_72210	PA5471	NA	conserved hypothetical protein	-0.89842	-0.246959
PAMr_nr_mas_01_2_E01	PA14_38010	PA2049	NA	conserved hypothetical protein	0.27893	-0.673371
PAMr_nr_mas_01_2_E02	PA14_70200	PA5317	NA	putative binding protein component of ABC dipeptide transporter	0.487296	0.24633
PAMr_nr_mas_01_2_E03	PA14_46880	PA1345	gshB	glutathione synthase	-0.531304	-0.889444
PAMr_nr_mas_01_2_E04	PA14_23430	NA	ORF_11	NA	-1.13327	-0.0967835
PAMr_nr_mas_01_2_E05	PA14_09300	PA4223	NA	putative ATP-binding component of ABC transporter	-0.492611	0.303927
PAMr_nr_mas_01_2_E06	PA14_51940	PA0952	NA	hypothetical protein	-1.05867	-1.28076
PAMr_nr_mas_01_2_E07	PA14_00810	PA0069	NA	putative DNA repair photolyase	-0.470699	-0.0652711
PAMr_nr_mas_01_2_E08	PA14_29620	PA2665	NA	putative transcriptional regulator	-1.22383	0.54572
PAMr_nr_mas_01_2_E09	PA14_71460	PA5415	glyA1	serine hydroxymethyltransferase	-1.13516	-0.267309
PAMr_nr_mas_01_2_E10	PA14_10620	PA4124	hpcB	homoprotocatechuate 2,3-dioxygenase	-2.3316	-0.999855
PAMr_nr_mas_01_2_E11	PA14_26610	PA2895	NA	hypothetical protein	-1.02216	-0.358858
PAMr_nr_mas_01_2_E12	PA14_48570	PA1217	NA	putative 2-isopropylmalate synthase	-1.01243	-0.0569096
PAMr_nr_mas_01_2_F01	PA14_67750	PA5130	NA	putative rhodanese-like domain protein	-1.29171	-0.996359
PAMr_nr_mas_01_2_F02	PA14_32850	NA	NA	hypothetical protein	-0.825642	-1.23865
PAMr_nr_mas_01_2_F03	PA14_50070	PA1106	NA	conserved hypothetical protein	-0.94451	-0.579649
PAMr_nr_mas_01_2_F04	PA14_08380	PA0653	NA	putative redox protein	-1.21307	-0.695893
PAMr_nr_mas_01_2_F05	PA14_46290	PA1403	NA	putative transcriptional regulator, TetR family	-1.55162	-0.565157
PAMr_nr_mas_01_2_F06	PA14_18550	PA3542	alg44	alginate biosynthesis protein Alg44	-0.844547	-0.142792
PAMr_nr_mas_01_2_F07	PA14_36080	PA2214	NA	putative MFS transporter	-0.706997	0.0652894
PAMr_nr_mas_01_2_F08	PA14_42140	PA1732	NA	putative transglutaminase-like domain protein	-0.940389	0.570903
PAMr_nr_mas_01_2_F09	PA14_60060	NA	NA	hypothetical protein	-1.50863	-0.839463
PAMr_nr_mas_01_2_F10	PA14_68500	PA5186	NA	putative alcohol dehydrogenase, iron-containing	-1.14059	-0.268876
PAMr_nr_mas_01_2_F11	PA14_08090	PA0623	NA	putative phage tail tube protein	-1.24205	-0.518068
PAMr_nr_mas_01_2_F12	PA14_22060	PA3241	NA	putative patatin family protein	-0.834187	-0.56543
PAMr_nr_mas_01_2_G01	PA14_30430	PA2603	NA	thiosulfate sulfurtransferase	-0.156923	-2.06753
PAMr_nr_mas_01_2_G02	PA14_56870	PA4373	NA	conserved hypothetical protein	-0.2526	-1.70764
PAMr_nr_mas_01_2_G03	NA	PA4592, PA4593	NA	NA	-1.6413	-1.09081
PAMr_nr_mas_01_2_G04	PA14_16210	PA3726	NA	conserved hypothetical protein	-0.815763	-1.1053
PAMr_nr_mas_01_2_G05	PA14_63990	PA4839	speA	biosynthetic arginine decarboxylase	0.0949382	-1.13854
PAMr_nr_mas_01_2_G06	PA14_40980	PA1821	NA	putative Enoyl-CoA hydratase	-1.45177	-0.609553
PAMr_nr_mas_01_2_G07	PA14_09610	PA4200	NA	hypothetical	-1.22168	-0.176734
PAMr_nr_mas_01_2_G08	PA14_52080	PA0941	NA	hypothetical protein	-1.17423	-0.700908
PAMr_nr_mas_01_2_G09	PA14_63070	PA4769	NA	putative transcriptional regulator, GntR family	-1.10807	-0.733879
PAMr_nr_mas_01_2_G10	PA14_23720	PA3123	NA	putative translation initiation inhibitor	-1.8109	-0.450062
PAMr_nr_mas_01_2_G11	PA14_16430	PA3708	NA	putative methyl-accepting chemotaxis transducer	-0.614624	-0.0749124
PAMr_nr_mas_01_2_H01	PA14_28600	PA2747	NA	conserved hypothetical protein	-1.26515	-1.59875
PAMr_nr_mas_01_2_H02	PA14_36130	PA2209	NA	conserved hypothetical protein	-0.47261	-1.94429
PAMr_nr_mas_01_2_H03	PA14_00550	PA0043	NA	putative membrane protein	-1.10008	-1.76913
PAMr_nr_mas_01_2_H04	PA14_52190	PA0933	ygcA	probable RNA methyltransferase	-1.04353	-2.31675
PAMr_nr_mas_01_2_H05	PA14_19830	PA3421	NA	conserved hypothetical protein	0.177272	-1.35409
PAMr_nr_mas_01_2_H06	PA14_44510	PA1542	NA	putative hydrolase	0.20327	-0.923068
PAMr_nr_mas_01_2_H07	PA14_41750	PA1764	NA	putative outer membrane protein transport protein	-0.615493	-1.37563
PAMr_nr_mas_01_2_H08	PA14_12680	PA3957	NA	possible short-chain dehydrogenase	-1.36891	0.3329
PAMr_nr_mas_01_2_H09	PA14_44260	PA1565	NA	putative oxidoreductase	-0.374805	-1.18631
PAMr_nr_mas_01_2_H10	PA14_18520	PA3543	algK	alginate biosynthetic protein AlgK precursor	-1.02796	-0.759136
PAMr_nr_mas_01_2_H11	PA14_48740	PA1204	NA	putative oxidoreductase	-0.364356	-0.729959
PAMr_nr_mas_01_2_H12	PA14_01380	PA0113	NA	putative cytochrome c oxidase assembly factor	-0.856052	-0.366279
PAMr_nr_mas_01_3_A01	PA14_48990	PA0718	NA	hypothetical protein of bacteriophage Pf1	0.511318	1.27973
PAMr_nr_mas_01_3_A02	PA14_44110	PA1577	NA	putative membrane protein	1.14769	1.54737
PAMr_nr_mas_01_3_A03	PA14_67780	PA5132	NA	putative membrane protein	0.391572	1.24999
PAMr_nr_mas_01_3_A04	PA14_22980	PA3190	gltB	putative binding protein component of ABC sugar transporter	-1.51565	-0.378222
PAMr_nr_mas_01_3_A05	PA14_41480	PA1786	nasS	nitrate-binding protein NasS	-0.657358	0.70266
PAMr_nr_mas_01_3_A06	PA14_08560	PA0668	tyrZ	tyrosyl-tRNA synthetase 2	-1.76663	-0.524581
PAMr_nr_mas_01_3_A07	PA14_51710	PA0973	oprL	Peptidoglycan associated lipoprotein OprL precursor	0.386201	0.0625537
PAMr_nr_mas_01_3_A08	PA14_36000	NA	PAGI-1(5)	Probable transcriptional regulator	-1.06637	-0.297949
PAMr_nr_mas_01_3_A09	PA14_31310	PA2568	NA	hypothetical protein	-0.541175	-0.414179
PAMr_nr_mas_01_3_A10	NA	NA	NA	NA	-0.607891	0.284703
PAMr_nr_mas_01_3_A11	PA14_17440	PA3626	NA	putative tRNA pseudouridine synthase D	-1.16355	0.482463
PAMr_nr_mas_01_3_A12	PA14_51160	PA1018	NA	hypothetical protein	-1.16355	1.05546
PAMr_nr_mas_01_3_B01	PA14_53700	PA0817	NA	probable ring-cleaving dioxygenase	-1.02866	-1.01503
PAMr_nr_mas_01_3_B02	PA14_46680	PA1361	NA	putative multidrug efflux transporter	0.172864	-0.783077
PAMr_nr_mas_01_3_B03	PA14_32590	PA2478	NA	probable thiol:disulfide interchange protein	-0.698843	-1.28137
PAMr_nr_mas_01_3_B04	PA14_65480	PA4956	rhdA	thiosulfate sulfurtransferase	-0.0980064	-0.607903
PAMr_nr_mas_01_3_B05	PA14_25970	PA2944	cobN	cobalamin biosynthetic protein CobN	-1.24782	-1.74108
PAMr_nr_mas_01_3_B06	PA14_35070	PA2281	NA	putative transcriptional regulator, AraC family	-2.10829	-1.4469
PAMr_nr_mas_01_3_B07	PA14_05500	PA0422	NA	putative cytochrome b561	-0.861022	-1.10945
PAMr_nr_mas_01_3_B08	NA	NA	NA	NA	-1.53499	-1.62429
PAMr_nr_mas_01_3_B09	PA14_72380	PA5483	algB	two-component response regulator AlgB	-0.991171	-1.8302
PAMr_nr_mas_01_3_B10	PA14_06670	PA0511	nirJ	heme d1 biosynthesis protein NirJ	-0.780413	-0.787875
PAMr_nr_mas_01_3_B11	PA14_52690	PA0897	aruG	arginine/ornithine succinyltransferase AII subunit	0.231061	-0.581292
PAMr_nr_mas_01_3_B12	PA14_04220	PA0323	NA	putative binding protein component of ABC transporter	-1.17091	-0.516712
PAMr_nr_mas_01_3_C01	PA14_37610	PA2080	NA	putative kynureninase	-0.178374	-0.124607
PAMr_nr_mas_01_3_C02	PA14_24880	PA3031	NA	putative lipoprotein	-0.215378	-0.657844
PAMr_nr_mas_01_3_C03	PA14_41630	PA1773	NA	putative cytoplasmic membrane-associated protein	-0.486221	-0.985881
PAMr_nr_mas_01_3_C04	PA14_68860	PA5214	gcvH1	glycine cleavage system protein H1	-1.38092	-1.86525
PAMr_nr_mas_01_3_C05	PA14_26050	PA2938	NA	putative xanthine/uracil permease	-1.14059	-1.56791
PAMr_nr_mas_01_3_C06	PA14_66340	PA5019	NA	conserved hypothetical protein	-1.99522	-1.25195
PAMr_nr_mas_01_3_C07	PA14_58540	PA4511	NA	NA	-1.92443	-1.28076
PAMr_nr_mas_01_3_C08	PA14_61300	PA4633	NA	putative methyl-accepting chemotaxis protein (MCP)	-2.36051	-1.20822
PAMr_nr_mas_01_3_C09	PA14_23060	PA3184	hexR	putative transcriptional regulator, RpiR family	-2.64455	-1.68953
PAMr_nr_mas_01_3_C10	PA14_21120	PA3318	NA	hypothetical protein	0.529638	-1.37964
PAMr_nr_mas_01_3_C11	PA14_06720	PA0516	nirF	heme d1 biosynthesis protein NirF	-1.91506	-1.47718
PAMr_nr_mas_01_3_C12	PA14_53260	PA0851	NA	hypothetical	-0.749256	-1.39601
PAMr_nr_mas_01_3_D01	PA14_00400	PA0032	NA	putative transcriptional regulator, LysR family	0.135565	-0.738642
PAMr_nr_mas_01_3_D02	PA14_12650	PA3959	NA	hypothetical protein	-0.255883	-0.268354
PAMr_nr_mas_01_3_D03	PA14_48680	PA1208	NA	putative flavoprotein involved in K+ transport	-1.23126	-2.09526
PAMr_nr_mas_01_3_D04	PA14_21050	PA3324	NA	putative short-chain dehydrogenase	-2.48013	-2.01206
PAMr_nr_mas_01_3_D05	PA14_38160	PA2039	NA	putative branched-chain amino acid transport protein AzlC	0.0372239	-0.410709
PAMr_nr_mas_01_3_D06	PA14_52980	PA0873	phhR	transcriptional regulator PhhR	-2.02289	-1.03931
PAMr_nr_mas_01_3_D07	PA14_57190	PA4400	NA	putative pyrophosphohydrolase	-1.96228	-0.738362
PAMr_nr_mas_01_3_D08	PA14_00490	PA0040	NA	putative hemolysin activation/secretion protein	-2.16783	-0.974839
PAMr_nr_mas_01_3_D09	PA14_50940	PA1035	NA	conserved hypothetical protein	-1.66822	-1.42296
PAMr_nr_mas_01_3_D10	PA14_58270	PA4491	NA	conserved hypothetical protein	-0.797392	-1.55619
PAMr_nr_mas_01_3_D11	PA14_20840	PA3342	NA	conserved hypothetical protein	-2.5162	-1.11893
PAMr_nr_mas_01_3_D12	NA	NA	NA	NA	-1.27817	-1.40622
PAMr_nr_mas_01_3_E01	PA14_40600	PA1850	NA	putative transcriptional regulator	2.94978	2.49222
PAMr_nr_mas_01_3_E02	PA14_66700	PA5048	NA	putative nuclease	-0.52916	-1.09111
PAMr_nr_mas_01_3_E03	PA14_05990	PA0458	NA	putative drug resistance transporter, EmrB/QacA family	-0.698183	-0.73556
PAMr_nr_mas_01_3_E04	PA14_22370	PA3233	NA	putative signal-transduction protein	-0.857859	-1.56062
PAMr_nr_mas_01_3_E05	PA14_39750	PA1916	NA	putative amino acid permease	-0.977574	-0.877701
PAMr_nr_mas_01_3_E06	PA14_15080	PA3789	NA	putative iron-regulated membrane protein	-0.66502	-0.438527
PAMr_nr_mas_01_3_E07	PA14_49710	PA1135	NA	conserved hypothetical protein	-0.583195	-0.58677
PAMr_nr_mas_01_3_E08	PA14_43870	PA1595	NA	hypothetical protein	-1.82195	-1.37779
PAMr_nr_mas_01_3_E09	PA14_29500	PA2676	NA	putative type II secretion system protein	-1.38338	-1.5032
PAMr_nr_mas_01_3_E10	PA14_54900	NA	NA	hypothetical	-2.40543	-0.723523
PAMr_nr_mas_01_3_E11	PA14_29850	PA2649	nuoN	NADH dehydrogenase I chain N	-1.98656	-1.52397
PAMr_nr_mas_01_3_E12	PA14_64700	PA4896	NA	putative sigma-70 factor, ECF subfamily	-0.496235	-0.436919
PAMr_nr_mas_01_3_F01	PA14_61720	PA4667	NA	conserved hypothetical protein	1.09113	-0.789287
PAMr_nr_mas_01_3_F02	PA14_56970	NA	NA	conserved hypothetical protein	-0.395546	-1.04547
PAMr_nr_mas_01_3_F03	PA14_60690	PA4586	NA	putative lipoprotein	-0.902969	-0.825535
PAMr_nr_mas_01_3_F04	PA14_35270	PA2266	NA	putative cytochrome c precursor	-1.66925	-1.24742
PAMr_nr_mas_01_3_F05	PA14_08740	PA4272	rplJ	50S ribosomal protein L10	-0.98218	-2.54286
PAMr_nr_mas_01_3_F06	PA14_07870	PA0604	NA	putative binding protein component of ABC transporter	-0.949779	-0.946446
PAMr_nr_mas_01_3_F07	NA	NA	NA	NA	-2.22934	0.0133697
PAMr_nr_mas_01_3_F08	PA14_26330	PA2917	NA	putative transcriptional regulator, AraC family	-0.467726	-1.23805
PAMr_nr_mas_01_3_F09	PA14_03430	PA0265	gabD	succinate-semialdehyde dehydrogenase, NADP-dependent activity	-0.685204	0.0168769
PAMr_nr_mas_01_3_F10	PA14_49200	PA1178	oprH	PhoP/Q and low Mg2+ inducible outer membrane prote	-1.74995	-0.87484
PAMr_nr_mas_01_3_F11	PA14_06420	PA0492	NA	putative homologue of lactam utilization protein B	0.0493567	-0.250868
PAMr_nr_mas_01_3_F12	PA14_41560	PA1779	nasA	assimilatory nitrate reductase	-2.29004	-0.453017
PAMr_nr_mas_01_3_G01	PA14_51090	PA1023	NA	probable short-chain dehydrogenase	-0.325015	-0.853135
PAMr_nr_mas_01_3_G02	PA14_71070	PA5380	NA	putative transcriptional regulator, AraC family	0.169413	-0.785899
PAMr_nr_mas_01_3_G03	PA14_11610	PA4038	NA	possible ABC transporter permease component	-0.469849	-1.00773
PAMr_nr_mas_01_3_G04	PA14_72810	PA5519	NA	putative acyl-CoA thioester hydrolase	0.0891129	-1.64992
PAMr_nr_mas_01_3_G05	PA14_09280	PA4225	pchF	pyochelin synthetase PchF	-0.798958	-1.48752
PAMr_nr_mas_01_3_G06	PA14_21610	PA3280	oprO	pyrophosphate-specific outer membrane porin OprO precursor	-0.179793	-1.13111
PAMr_nr_mas_01_3_G07	PA14_25810	PA2956	NA	putative oxidase	-1.04027	-0.632965
PAMr_nr_mas_01_3_G08	PA14_28310	PA2767	NA	putative enoyl-CoA hydratase	-1.16948	-0.814753
PAMr_nr_mas_01_3_G09	PA14_64890	PA4912	NA	putative permease of ABC branched chain amino acid transporter	-1.58551	-1.4056
PAMr_nr_mas_01_3_G10	PA14_34680	PA2317	NA	putative amino acid oxidase	0.34493	-0.403239
PAMr_nr_mas_01_3_G11	PA14_30490	PA2598	NA	putative lavin-dependent oxidoreductase	-1.08953	-0.441476
PAMr_nr_mas_01_3_G12	PA14_71800	PA5439	NA	putative glucose-6-phosphate dehydrogenase	-0.231099	-0.545247
PAMr_nr_mas_01_3_H01	PA14_28800	NA	NA	putative cell filamentation protein	0.161928	0.969529
PAMr_nr_mas_01_3_H02	PA14_71940	PA5450	wzt	ABC subunit of A-band LPS efflux transporter	0.996682	-1.72743
PAMr_nr_mas_01_3_H03	PA14_30190	PA2623	icd	isocitrate dehydrogenase	0.627934	-0.510207
PAMr_nr_mas_01_3_H04	PA14_65010	PA4923	NA	putative lysine decarboxylase	0.469401	-1.25135
PAMr_nr_mas_01_3_H05	PA14_36100	PA2212	pdxA	putative pyridoxal phosphate biosynthesis protein	-0.0404303	-1.19321
PAMr_nr_mas_01_3_H06	PA14_50220	PA1097	fleQ	transcriptional regulator FleQ	-0.333736	-1.2568
PAMr_nr_mas_01_3_H07	PA14_47880	PA1264	NA	putative transcriptional regulator	-0.405416	-1.06722
PAMr_nr_mas_01_3_H08	PA14_14290	PA3844	PA3844	NA	-0.377106	0.225482
PAMr_nr_mas_01_3_H09	PA14_39410	PA1943	NA	putative acetyltransferase	-0.230485	0.161079
PAMr_nr_mas_01_3_H10	PA14_20520	NA	NA	hypothetical protein	-1.33908	-0.608453
PAMr_nr_mas_01_3_H11	PA14_22520	NA	NA	putative nucleoside-diphosphate-sugar epimerase	-1.29995	-1.37286
PAMr_nr_mas_01_3_H12	NA	PA1643	NA	NA	-0.36373	-0.411776
PAMr_nr_mas_01_4_A02	PA14_32500	PA2484	NA	putative TetR-family transcriptional regulator	-0.538599	1.12886
PAMr_nr_mas_01_4_A03	PA14_31640	PA2546	NA	putative ring-cleaving dioxygenase	-2.10141	1.31656
PAMr_nr_mas_01_4_A04	PA14_18690	PA3529	NA	putative alkyl hydroperoxide reductase subunit	-0.205801	1.30355
PAMr_nr_mas_01_4_A05	PA14_59800	NA	pvrS	kinase sensor protein	-0.675323	0.404199
PAMr_nr_mas_01_4_A06	PA14_13170	PA3920	NA	probable metal transporting P-type ATPase	-0.875049	-0.130492
PAMr_nr_mas_01_4_A07	PA14_72350	PA5480	NA	hypothetical protein	-0.870068	-0.348007
PAMr_nr_mas_01_4_A08	PA14_40450	PA1858	str	streptomycin 3''-phosphotransferase	-1.92121	-0.142279
PAMr_nr_mas_01_4_A09	PA14_60800	PA4595	NA	putative ABC transporter, ATP-binding protein	0.0665373	0.975611
PAMr_nr_mas_01_4_A10	PA14_51770	PA0968	NA	conserved hypothetical protein	-1.82564	0.270971
PAMr_nr_mas_01_4_A11	PA14_52660	PA0899	aruB	succinylarginine dihydrolase	0.00422975	0.816556
PAMr_nr_mas_01_4_A12	PA14_60310	NA	pilY1	type 4 fimbrial biogenesis protein PilY1	3.72977	2.01924
PAMr_nr_mas_01_4_B01	PA14_06960	PA0534	NA	putative oxidoreductase	-1.45301	0.121004
PAMr_nr_mas_01_4_B02	PA14_02740	PA0224	NA	putative aldolase	-0.12227	0.593235
PAMr_nr_mas_01_4_B03	PA14_36730	PA2152	NA	putative trehalose synthase	-0.978495	-0.754639
PAMr_nr_mas_01_4_B04	PA14_26230	PA2924	hisQ	histidine transport system permease protein	-0.490267	-0.0200408
PAMr_nr_mas_01_4_B05	PA14_68140	PA5160	pmrB	drug efflux transporter	-0.117249	-1.39817
PAMr_nr_mas_01_4_B06	PA14_13260	PA3915	moaB1	MoaB1	-0.134941	-0.861123
PAMr_nr_mas_01_4_B07	PA14_21340	PA3300	fadD2	long-chain-fatty-acid--CoA ligase	1.07438	1.20545
PAMr_nr_mas_01_4_B08	PA14_05790	PA0443	NA	putative permease for cytosine/purines, uracil, thiamine, allantoin	-0.323355	-1.07842
PAMr_nr_mas_01_4_B09	PA14_54180	PA0781	NA	hypothetical protein	-0.327921	-0.710113
PAMr_nr_mas_01_4_B10	PA14_20240	PA3389	NA	putative ring-cleaving dioxygenase	-0.102812	0.233732
PAMr_nr_mas_01_4_B11	PA14_70110	PA5310	NA	putative cardiolipin synthase	-0.141185	0.371496
PAMr_nr_mas_01_4_B12	PA14_67450	PA5107	blc	outer membrane lipoprotein Blc	-0.701707	0.443798
PAMr_nr_mas_01_4_C01	PA14_33030	PA2443	sdaA	L-serine dehydratase	-0.991633	0.291918
PAMr_nr_mas_01_4_C02	PA14_64230	PA4856	NA	putative sensor histidine kinase/response regulator	-1.23797	-0.229009
PAMr_nr_mas_01_4_C03	PA14_65630	PA4965	NA	putative aspartyl protease	-1.09586	-0.995194
PAMr_nr_mas_01_4_C04	PA14_28130	PA2780	NA	putative transcriptional regulator	0.547723	-0.522952
PAMr_nr_mas_01_4_C05	PA14_70800	PA5365	phoU	phosphate uptake regulatory protein PhoU	-0.0892063	-0.891164
PAMr_nr_mas_01_4_C06	PA14_24960	PA3024	NA	putative glycerol kinase	0.467938	-0.580196
PAMr_nr_mas_01_4_C07	PA14_02930	PA0237	NA	putative oxidoreductase	-0.219661	0.0543398
PAMr_nr_mas_01_4_C08	PA14_15650	NA	NA	putative regulatory protein	-0.106418	-0.317401
PAMr_nr_mas_01_4_C09	PA14_32890	PA2453	NA	hypothetical protein	0.0193736	0.481762
PAMr_nr_mas_01_4_C10	PA14_69980	PA5301	NA	putative transcriptional regulator	0.12997	-0.18473
PAMr_nr_mas_01_4_C11	NA	NA	NA	NA	-0.166021	0.0777105
PAMr_nr_mas_01_4_C12	PA14_27250	PA2848	NA	putative transcriptional regulator, LysR family	-1.02309	0.625335
PAMr_nr_mas_01_4_D01	PA14_20450	PA3372	phnP	putative phosphonate metabolism protein	-0.820476	-0.0983121
PAMr_nr_mas_01_4_D02	PA14_66420	PA5024	NA	putative membrane protein	-0.709423	-0.835765
PAMr_nr_mas_01_4_D03	PA14_21370	PA3299	fadD1	long-chain-fatty-acid--CoA ligase	-1.11301	-0.883426
PAMr_nr_mas_01_4_D04	PA14_59440	NA	NA	Conserved Hypothetical protein	-0.200916	-0.277245
PAMr_nr_mas_01_4_D05	PA14_62450	PA4720	trmA	tRNA (uracil-5-)-methyltransferase	0.654267	-0.422731
PAMr_nr_mas_01_4_D06	PA14_70650	PA5352	NA	putative GlcG protein	0.773163	-0.314769
PAMr_nr_mas_01_4_D07	PA14_12990	PA3933	NA	probable choline transporter	0.631677	-0.260519
PAMr_nr_mas_01_4_D08	PA14_04330	PA0332	NA	putative integral membrane protein	-0.498155	-1.12368
PAMr_nr_mas_01_4_D09	PA14_19140	PA3475	pheC	cyclohexadienyl dehydratase	0.2451	-0.419523
PAMr_nr_mas_01_4_D10	PA14_57050	PA4389	NA	putative short chain dehydrogenase	-0.656702	-0.954257
PAMr_nr_mas_01_4_D11	PA14_47300	PA1310	phnW	2-aminoethylphosphonate:pyruvate aminotransferase	-0.0525392	-0.488838
PAMr_nr_mas_01_4_D12	PA14_22420	PA3229	NA	conserved hypothetical protein	-0.531304	0.00133091
PAMr_nr_mas_01_4_E01	PA14_27640	NA	NA	putative protein associated with synthesis and assembly of refractile inclusion bodies	-0.550847	-1.26225
PAMr_nr_mas_01_4_E02	PA14_72300	PA5477	NA	putative membrane protein	-0.754587	-2.19446
PAMr_nr_mas_01_4_E03	PA14_13810	PA3873	narJ	respiratory nitrate reductase delta chain	-0.749034	-0.792112
PAMr_nr_mas_01_4_E04	PA14_02750	PA0225	NA	putative transcriptional regulator	0.579247	-1.04342
PAMr_nr_mas_01_4_E05	PA14_66040	PA4994	NA	putative acyl-CoA dehydrogenase	1.07571	-0.0452715
PAMr_nr_mas_01_4_E06	PA14_62300	PA4708	NA	putative periplasmic binding protein	0.604712	-0.500461
PAMr_nr_mas_01_4_E07	PA14_43320	PA1638	NA	putative glutaminase	0.557287	-2.15107
PAMr_nr_mas_01_4_E08	PA14_23160	PA3176	gltS	sodium/glutamate symporter	0.0518977	-0.915294
PAMr_nr_mas_01_4_E09	PA14_20430	PA3374	phnM	phosphonate metabolism protein	0.25419	-0.989372
PAMr_nr_mas_01_4_E10	PA14_55610	PA0669	NA	probable DNA polymerase alpha chain	0.229162	-0.10341
PAMr_nr_mas_01_4_E11	PA14_33280	PA2424	pvdL	PvdL	2.22301	-0.937489
PAMr_nr_mas_01_4_E12	PA14_61150	PA4621	NA	putative oxidoreductase	-0.90661	-0.705369
PAMr_nr_mas_01_4_F01	PA14_09470	PA4211	phzB1	probable phenazine biosynthesis protein	-0.774392	-0.170807
PAMr_nr_mas_01_4_F02	PA14_29160	PA2705	NA	conserved hypothetical protein	-0.594015	-1.83515
PAMr_nr_mas_01_4_F03	PA14_40100	PA1888	NA	conserved hypothetical protein	-0.781306	-1.31488
PAMr_nr_mas_01_4_F04	PA14_66950	PA5067	hisE	phosphoribosyl-ATP pyrophosphohydrolase	-0.280147	-1.52365
PAMr_nr_mas_01_4_F05	PA14_24190	PA3090	NA	putative 1-aminocyclopropane-1-carboxylate deaminase	-0.0519431	-0.986754
PAMr_nr_mas_01_4_F06	PA14_16430	PA3708	NA	putative methyl-accepting chemotaxis transducer	-0.321903	-1.03785
PAMr_nr_mas_01_4_F07	PA14_21110	PA3319	plcN	non-hemolytic phospholipase C precursor	0.391757	0.872347
PAMr_nr_mas_01_4_F08	PA14_37100	PA2124	NA	putative dehydrogenase	-0.305747	-0.396043
PAMr_nr_mas_01_4_F10	PA14_23840	PA3114	truA	tRNA-pseudouridine synthase I	-0.759254	-0.129212
PAMr_nr_mas_01_4_F11	PA14_04380	PA0335	NA	putative hydrolase	-1.23198	0.873669
PAMr_nr_mas_01_4_F12	PA14_10500	PA4133	ccoN	cytochrome c oxidase subunit (cbb3-type)	1.05692	-1.70959
PAMr_nr_mas_01_4_G04	PA14_50720	PA1055	NA	conserved hypothetical protein	-0.899557	-1.38211
PAMr_nr_mas_01_4_G05	PA14_35050	PA2283	NA	putative protease	-0.60724	-1.85962
PAMr_nr_mas_01_4_G06	PA14_45970	PA1429	NA	putative cation-transporting P-type ATPase	-0.304092	-1.34826
PAMr_nr_mas_01_4_G07	PA14_27990	PA2794	NA	putative sialidase	-0.347674	-1.64254
PAMr_nr_mas_01_4_G08	PA14_34080	PA2364	NA	hypothetical protein	-0.657139	-0.759698
PAMr_nr_mas_01_4_G09	PA14_29720	PA2658	NA	putative lipoprotein	-0.761478	2.17229
PAMr_nr_mas_01_4_G10	PA14_45640	PA1454	fleN	flagellar synthesis regulator FleN	-0.565275	-1.18871
PAMr_nr_mas_01_4_G11	PA14_32530	PA2482	NA	putative cytochrome c	-0.775507	-0.681426
PAMr_nr_mas_01_4_G12	PA14_37190	PA2118	ada	O6-methylguanine-DNA methyltransferase	-1.67722	-0.132541
PAMr_nr_mas_01_4_H01	PA14_61300	PA4633	NA	putative methyl-accepting chemotaxis protein (MCP)	-0.419514	0.854022
PAMr_nr_mas_01_4_H02	PA14_60850	PA4599	mexC	multidrug efflux RND membrane fusion protein	0.269499	-0.269922
PAMr_nr_mas_01_4_H03	PA14_57640	PA4437	NA	hypothetical protein	-0.110427	-1.2574
PAMr_nr_mas_01_4_H04	PA14_64270	PA4858	NA	putative branched-chain amino acid ABC transporter, periplasmic component	0.751522	-1.03082
PAMr_nr_mas_01_4_H05	PA14_19310	PA3465	NA	putative transmembrane protein	0.159431	-0.453285
PAMr_nr_mas_01_4_H06	PA14_13590	PA3890	NA	putative permease of ABC-type transporter	-0.00522906	-1.16119
PAMr_nr_mas_01_4_H07	PA14_31620	PA2548	NA	putative ABC-type periplasmic phosphate-binding protein	-1.31062	-1.44285
PAMr_nr_mas_01_4_H08	PA14_49560	PA1148	toxA	exotoxin A precursor	-0.331243	-0.826103
PAMr_nr_mas_01_4_H09	PA14_12710	PA3954	NA	possible Coenzyme F420-dependent N5,N10-methylene tetrahydromethanopterin reductase	-0.00976646	0.156175
PAMr_nr_mas_01_4_H10	PA14_22380	PA3232	NA	putative nuclease	-0.531947	-0.229269
PAMr_nr_mas_01_4_H11	PA14_58970	NA	RL110	putative phage protein	-0.666115	-0.522681
PAMr_nr_mas_01_4_H12	PA14_39090	PA1967	NA	hypothetical protein	3.119	-0.123839
PAMr_nr_mas_02_1_A02	PA14_56450	PA4342	NA	putative amidase	0.785695	1.20524
PAMr_nr_mas_02_1_A04	PA14_16440	PA3707	NA	putative purine-binding chemotaxis protein	-0.235802	0.713956
PAMr_nr_mas_02_1_A05	PA14_55390	PA0691	NA	hypothetical protein	0.0867812	0.26325
PAMr_nr_mas_02_1_A06	PA14_35400	PA2256	pvcC	pyoverdine biosynthesis protein PvcC	-1.64667	1.48447
PAMr_nr_mas_02_1_A07	PA14_72600	PA5502	NA	putative lipoprotein	-1.24085	1.32151
PAMr_nr_mas_02_1_A08	PA14_03320	NA	NA	Hypothetical protein	-1.15241	1.07945
PAMr_nr_mas_02_1_A09	PA14_06650	PA0509	nirN	putative c-type cytochrome	-1.01984	0.165735
PAMr_nr_mas_02_1_A10	PA14_02410	PA0192	NA	putative TonB-dependent receptor	1.23862	3.96271
PAMr_nr_mas_02_1_A11	PA14_02720	PA0222	NA	putative binding protein component of ABC transporter	-0.782868	0.861976
PAMr_nr_mas_02_1_A12	PA14_58490	PA4506	dppF	putative dipeptide transport system ATP-binding pr	-1.0433	1.42464
PAMr_nr_mas_02_1_B01	PA14_28380	PA2762	NA	conserved hypothetical protein	0.307515	1.32687
PAMr_nr_mas_02_1_B02	PA14_40070	PA1890	NA	putative glutathione S-transferase	0.681198	0.681824
PAMr_nr_mas_02_1_B03	PA14_34630	PA2322	gnuT	gluconate permease	-0.0263657	0.466555
PAMr_nr_mas_02_1_B04	PA14_58600	PA4516	NA	conserved hypothetical protein	-0.12629	-0.0336536
PAMr_nr_mas_02_1_B05	PA14_13750	PA3877	narK1	putative nitrite extrusion protein	-0.614406	1.06918
PAMr_nr_mas_02_1_B06	PA14_71210	PA5393	NA	putative monooxygenase	-0.350173	-0.388856
PAMr_nr_mas_02_1_B07	PA14_68740	PA5204	argA	N-acetylglutamate synthase	0.816224	0.297205
PAMr_nr_mas_02_1_B08	PA14_27220	PA2850	ohr	organic hydroperoxide resistance protein	-0.17574	0.332183
PAMr_nr_mas_02_1_B09	NA	NA	NA	NA	0.306202	-0.432633
PAMr_nr_mas_02_1_B10	PA14_26130	PA2932	morB	morphinone reductase	1.14211	0.713053
PAMr_nr_mas_02_1_B11	PA14_64370	PA4867	ureB	urease beta subunit	-0.398694	1.74906
PAMr_nr_mas_02_1_B12	PA14_48800	PA1198	NA	putative lipoprotein	-0.273764	1.6679
PAMr_nr_mas_02_1_C01	PA14_27250	PA2848	NA	putative transcriptional regulator, LysR family	0.605427	0.515329
PAMr_nr_mas_02_1_C02	PA14_19930	NA	NA	conserved hypothetical protein	0.452556	0.813221
PAMr_nr_mas_02_1_C03	PA14_20320	PA3383	phnD	binding protein component of ABC phosphonate transporter	0.899592	0.510212
PAMr_nr_mas_02_1_C04	PA14_41590	PA1775	NA	putative cytoplasmic membrane protein	1.0339	0.213089
PAMr_nr_mas_02_1_C05	PA14_30620	PA2588	NA	putative transcriptional regulator, AraC family	-0.782868	-0.0192854
PAMr_nr_mas_02_1_C06	PA14_70310	PA5326	NA	putative amino acid aldolase	-1.24253	-0.894606
PAMr_nr_mas_02_1_C07	NA	NA	NA	NA	-2.09178	-0.383271
PAMr_nr_mas_02_1_C08	PA14_21000	PA3329	NA	hypothetical protein	-0.317964	-0.527568
PAMr_nr_mas_02_1_C09	PA14_48140	PA1245	NA	conserved hypothetical protein	1.14753	1.4443
PAMr_nr_mas_02_1_C10	PA14_35110	PA2278	arsB	arsenical pump membrane protein	0.433458	0.601963
PAMr_nr_mas_02_1_C11	PA14_27570	PA2822	NA	putative GAF domain-containing protein	1.31437	0.0868873
PAMr_nr_mas_02_1_C12	PA14_47890	PA1263	NA	conserved hypothetical protein	0.668633	1.5895
PAMr_nr_mas_02_1_D01	PA14_16340	PA3715	NA	conserved hypothetical protein	0.564135	0.894578
PAMr_nr_mas_02_1_D02	PA14_52420	PA0916	NA	conserved hypothetical protein	-0.642062	0.365554
PAMr_nr_mas_02_1_D03	PA14_11790	PA4023	NA	putative amino acid transporter	-0.755253	0.170143
PAMr_nr_mas_02_1_D04	PA14_43070	PA5267	hcpA	secreted protein Hcp	0.0054111	0.636306
PAMr_nr_mas_02_1_D05	PA14_23750	PA3121	leuC	3-isopropylmalate dehydratase large subunit	-0.109024	-0.770673
PAMr_nr_mas_02_1_D06	PA14_72840	PA5521	NA	putative short chain dehydrogenase	0.578708	0.340303
PAMr_nr_mas_02_1_D07	PA14_02330	PA0184	atsC	putative BC-type transporter, ATP-binding component	0.326999	0.499033
PAMr_nr_mas_02_1_D08	PA14_37370	PA2098	NA	putative esterase	1.68147	0.961267
PAMr_nr_mas_02_1_D09	PA14_72690	PA5508	NA	putative glutamine synthetase	-0.129306	-1.02965
PAMr_nr_mas_02_1_D10	PA14_03210	PA0261	NA	hypothetical protein	0.306389	-0.369196
PAMr_nr_mas_02_1_D11	PA14_04570	PA0349	NA	conserved hypothetical protein	-0.887518	0.178705
PAMr_nr_mas_02_1_D12	PA14_48940	PA0723	coaB	coat protein B of bacteriophage Pf1	0.448521	1.74519
PAMr_nr_mas_02_1_E01	PA14_59470	NA	NA	Conserved hypothetical protein	-0.826991	0.0191306
PAMr_nr_mas_02_1_E02	PA14_30600	PA2589	NA	putative permease	-1.32861	0.393079
PAMr_nr_mas_02_1_E03	PA14_15920	PA3749	NA	putative major facilitator family transporter	-1.21402	-0.388856
PAMr_nr_mas_02_1_E04	PA14_29070	PA2712	NA	putative membrane protein	-0.99648	0.353179
PAMr_nr_mas_02_1_E05	PA14_54770	PA0735	NA	hypothetical protein	0.403964	-0.177507
PAMr_nr_mas_02_1_E06	PA14_23950	PA3106	NA	putative short-chain dehydrogenase	0.942815	-0.326621
PAMr_nr_mas_02_1_E07	PA14_27370	PA2840	NA	putative ATP-dependent RNA helicase, DEAD box family	0.179953	0.507884
PAMr_nr_mas_02_1_E08	PA14_09750	PA4186	NA	putative oxidoreductase	1.12813	-0.173641
PAMr_nr_mas_02_1_E09	PA14_24360	NA	NA	putative serine protease	0.819338	0.988842
PAMr_nr_mas_02_1_E10	PA14_16030	PA3739	NA	putative sodium/hydrogen exchanger	-0.465816	-0.776872
PAMr_nr_mas_02_1_E11	PA14_26690	PA2890	NA	putative enoyl-CoA hydratase	0.498227	0.431095
PAMr_nr_mas_02_1_E12	PA14_07710	PA0591	NA	putative apaG protein	2.21665	4.09207
PAMr_nr_mas_02_1_F01	PA14_59940	NA	NA	Conserved hypothetical protein	0.25873	0.0873829
PAMr_nr_mas_02_1_F02	PA14_55920	PA4304	NA	putative type II secretion system protein	2.36133	3.44316
PAMr_nr_mas_02_1_F03	PA14_06620	PA0507	NA	putative acyl-CoA dehydrogenase	-0.203155	-0.944712
PAMr_nr_mas_02_1_F04	NA	NA	NA	NA	2.1222	2.06
PAMr_nr_mas_02_1_F05	PA14_45810	PA1442	NA	putative flagellar protein FliL	-0.386529	-0.663662
PAMr_nr_mas_02_1_F06	PA14_48970	PA0720	NA	helix destabilizing protein of bacteriophage Pf1	0.929574	-0.047547
PAMr_nr_mas_02_1_F07	PA14_31230	NA	NA	conserved hypothetical protein	0.298314	-0.201268
PAMr_nr_mas_02_1_F08	PA14_68550	PA5189	NA	putative transcriptional regulator, LysR family	0.547181	-0.556422
PAMr_nr_mas_02_1_F09	PA14_09730	PA4188	NA	putative dihydrodipicolinate synthase	0.485837	-0.110553
PAMr_nr_mas_02_1_F10	PA14_15850	PA3755	NA	MutT/nudix family protein	-0.136954	0.354846
PAMr_nr_mas_02_1_F11	PA14_47850	PA1267	NA	putative D-amino acid oxidase	-0.506479	0.765004
PAMr_nr_mas_02_1_F12	PA14_24020	PA3101	xcpT	general secretion pathway protein G	0.354994	0.40278
PAMr_nr_mas_02_1_G01	PA14_18960	PA3488	NA	hypothetical protein	0.354994	1.50738
PAMr_nr_mas_02_1_G02	PA14_70340	PA5328	NA	putative cytochrome c5	-0.00522906	-0.33084
PAMr_nr_mas_02_1_G03	PA14_16840	PA3674	NA	putative lipoprotein	-0.177563	-0.576639
PAMr_nr_mas_02_1_G04	PA14_36670	PA2157	NA	conserved hypothetical protein	-0.435121	0.0806881
PAMr_nr_mas_02_1_G05	PA14_65990	PA4990	qacH	putative SMR multidrug efflux transporter	0.28138	1.5639
PAMr_nr_mas_02_1_G06	PA14_54410	PA0764	mucB	negative regulator for alginate biosynthesis MucB	2.096	-0.705927
PAMr_nr_mas_02_1_G07	PA14_35520	PA2248	bkdA2	2-oxoisovalerate dehydrogenase, beta subunit"	0.857617	0.011114
PAMr_nr_mas_02_1_G08	PA14_13510	PA3895	NA	putative transcriptional regulator, LysR family	0.700087	1.60019
PAMr_nr_mas_02_1_G09	PA14_23760	PA3120	leuD	3-isopropylmalate dehydratase, small subunit	0.81484	0.612284
PAMr_nr_mas_02_1_G10	PA14_27520	PA2826	NA	putative glutathione peroxidase	-0.43998	0.290716
PAMr_nr_mas_02_1_G11	PA14_33010	PA2444	glyA2	serine hydroxymethyltransferase	2.48738	2.85149
PAMr_nr_mas_02_1_G12	PA14_12300	PA3983	NA	Putative Mg2+ and Co2+ transporter CorC	0.0795865	0.826109
PAMr_nr_mas_02_1_H01	PA14_59310	NA	pilR2	type IV B pilus Protein	-0.846125	0.402307
PAMr_nr_mas_02_1_H02	PA14_10330	PA4144	NA	putative outer membrane protein precursor	0.749773	2.80917
PAMr_nr_mas_02_1_H03	PA14_06830	PA0524	norB	nitric-oxide reductase subunit B	-0.719358	-0.169777
PAMr_nr_mas_02_1_H04	PA14_57100	PA4393	NA	putative permease	-1.11348	1.06854
PAMr_nr_mas_02_1_H05	PA14_37900	PA2057	NA	putative TonB-dependent receptor	-0.992786	-0.346156
PAMr_nr_mas_02_1_H06	PA14_47490	PA1293	NA	putative enzyme	0.193151	-0.202044
PAMr_nr_mas_02_1_H07	PA14_13660	PA3885	NA	putative protein phosphatase	1.96435	0.930738
PAMr_nr_mas_02_1_H08	PA14_42950	PA1665	NA	conserved hypothetical protein	-1.23342	0.200673
PAMr_nr_mas_02_1_H09	PA14_16910	PA3669	NA	hypothetical protein	-0.498155	0.179194
PAMr_nr_mas_02_1_H10	PA14_15200	PA3779	NA	putative TRAP-type C4-dicarboxylate transport	0.324192	1.7324
PAMr_nr_mas_02_1_H11	PA14_19870	PA3418	ldh	leucine dehydrogenase	0.134408	-0.241751
PAMr_nr_mas_02_1_H12	PA14_27100	PA2862	lipA	lactonizing lipase precursor	-0.402685	1.64554
PAMr_nr_mas_02_2_A01	PA14_16930	PA3667	NA	putative cysteine sulfinate desulfinase	3.58467	3.58313
PAMr_nr_mas_02_2_A02	PA14_09980	PA4167	NA	putative oxidoreductase, aldo/keto reductase family	0.117799	1.10101
PAMr_nr_mas_02_2_A12	PA14_30560	PA2593	NA	hypothetical protein	3.9427	1.03785
PAMr_nr_mas_02_2_B01	PA14_00030	PA0003	recF	DNA replication and repair protein RecF	1.04125	-0.212402
PAMr_nr_mas_02_2_B02	PA14_25210	PA3004	NA	putative purine nucleoside phosphorylase	0.619727	0.055585
PAMr_nr_mas_02_2_B03	PA14_69300	PA5248	NA	putative iron permease protein	0.913749	-0.736961
PAMr_nr_mas_02_2_B04	PA14_33290	PA2423	NA	hypothetical	1.31389	-0.49235
PAMr_nr_mas_02_2_B05	PA14_06180	PA0472	NA	putative RNA polymerase sigma-70 factor, ECF subfamily	0.0924145	-0.706764
PAMr_nr_mas_02_2_B06	PA14_53670	PA0820	NA	hypothetical protein	-0.578008	-0.0170195
PAMr_nr_mas_02_2_B07	PA14_69770	PA5285	NA	conserved hypothetical protein	-0.555796	-1.90049
PAMr_nr_mas_02_2_B08	PA14_13530	PA3893	NA	putative outer membrane protein	-1.76246	-0.319507
PAMr_nr_mas_02_2_B09	PA14_58030	NA	fumC1	fumarate hydratase	-0.242966	0.0116154
PAMr_nr_mas_02_2_B11	PA14_25910	PA2949	NA	putative lipase	0.508411	-1.00452
PAMr_nr_mas_02_2_C01	PA14_11680	PA4032	NA	probable two-component regulator	0.988606	1.97506
PAMr_nr_mas_02_2_C02	PA14_47180	PA1319	cyoC	cytochrome o ubiquinol oxidase subunit III	0.94095	-0.673371
PAMr_nr_mas_02_2_C03	PA14_01970	PA0158	NA	putative RND efflux transporter	0.303761	-0.612028
PAMr_nr_mas_02_2_C04	PA14_48920	PA0725	NA	conserved hypothetical protein	0.650182	0.224026
PAMr_nr_mas_02_2_C05	PA14_45120	PA1492	NA	hypothetical protein	1.89288	2.44809
PAMr_nr_mas_02_2_C06	PA14_25110	PA3011	topA	DNA topoisomerase I	-0.835538	-1.14092
PAMr_nr_mas_02_2_C07	PA14_49640	PA1141	NA	probable transcriptional regulator	0.754144	0.619156
PAMr_nr_mas_02_2_C08	PA14_03670	PA0281	cysW	sulfate transport protein CysW	0.7454	1.27059
PAMr_nr_mas_02_2_C09	PA14_46820	PA1350	NA	conserved hypothetical protein	1.35325	0.572056
PAMr_nr_mas_02_2_C10	PA14_06160	PA0470	NA	putative hydroxamate-type ferrisiderophore receptor	0.430515	-0.199716
PAMr_nr_mas_02_2_C11	PA14_16470	PA3704	NA	putative chemotaxis sensor/effector fusion protein	1.48436	1.11867
PAMr_nr_mas_02_2_C12	PA14_54700	PA0740	NA	possible beta-lactamase	0.167495	0.428269
PAMr_nr_mas_02_2_D01	PA14_32630	PA2475	NA	probable cytochrome P450	1.21155	0.304647
PAMr_nr_mas_02_2_D02	PA14_29240	PA2698	NA	putative hydrolase	1.10503	-0.413912
PAMr_nr_mas_02_2_D03	PA14_05450	PA0419	NA	conserved hypothetical protein	1.63683	1.02795
PAMr_nr_mas_02_2_D04	PA14_33170	PA2432	NA	putative transcriptional regulator	0.705725	-0.614504
PAMr_nr_mas_02_2_D05	PA14_29830	PA2650	NA	putative methyltransferase	0.296435	0.286868
PAMr_nr_mas_02_2_D07	PA14_69250	PA5244	NA	putative membrane-associated protein	1.54922	0.412704
PAMr_nr_mas_02_2_D08	PA14_66580	PA5037	NA	putative Type II secretory pathway protein	1.33798	-0.359123
PAMr_nr_mas_02_2_D09	NA	NA	NA	NA	1.19772	-0.0404704
PAMr_nr_mas_02_2_D10	PA14_52730	PA0894	NA	hypothetical protein	2.17371	2.54673
PAMr_nr_mas_02_2_D11	PA14_04390	PA0336	ygdP	di)nucleoside polyphosphate hydrolase	0.450722	0.207249
PAMr_nr_mas_02_2_D12	PA14_41150	PA1808	NA	putative permease of ABC transporter	1.82222	0.672064
PAMr_nr_mas_02_2_E01	PA14_33250	PA2427	NA	hypothetical protein	-1.78467	0.996637
PAMr_nr_mas_02_2_E02	PA14_26640	PA2893	NA	putative very-long-chain acyl-CoA synthetase	2.17915	2.0404
PAMr_nr_mas_02_2_E03	PA14_32490	PA2485	NA	hypothetical protein	0.45787	-0.341663
PAMr_nr_mas_02_2_E04	NA	NA	NA	NA	0.0497477	-0.24071
PAMr_nr_mas_02_2_E05	PA14_16880	PA3671	NA	putative permease of ABC transporter	1.55476	-0.0366825
PAMr_nr_mas_02_2_E06	PA14_32740	PA2466	NA	probable TonB-dependent receptor	-0.621363	-1.60544
PAMr_nr_mas_02_2_E07	PA14_04040	PA0309	NA	conserved hypothetical protein	1.12895	0.844288
PAMr_nr_mas_02_2_E08	PA14_52610	PA0902	NA	possible threonine aldolase	0.648583	-0.369992
PAMr_nr_mas_02_2_E09	PA14_39610	PA1926	NA	conserved hypothetical protein	0.36188	-0.0662853
PAMr_nr_mas_02_2_E10	PA14_18070	NA	NA	putative periplasmic metal-binding protein	1.16605	0.302967
PAMr_nr_mas_02_2_E12	PA14_64540	PA4882	NA	putative oxidoreductase, molybdopterin-binding	-0.450132	-0.337701
PAMr_nr_mas_02_2_F01	PA14_19210	PA3469	NA	putative dihydrofolate reductase	-0.191768	0.604028
PAMr_nr_mas_02_2_F02	PA14_46440	PA1377	NA	putative acetyltransferase	1.38352	2.20165
PAMr_nr_mas_02_2_F03	PA14_49680	PA1138	NA	probable transcriptional regulator	-0.279117	0.273624
PAMr_nr_mas_02_2_F04	PA14_24740	PA3042	NA	conserved hypothetical protein	-0.414671	-0.195837
PAMr_nr_mas_02_2_F05	PA14_61170	PA4622	NA	putative transmembrane protein	1.64594	0.677513
PAMr_nr_mas_02_2_F06	PA14_61380	NA	NA	conserved hypothetical protein	2.8814	1.85254
PAMr_nr_mas_02_2_F07	PA14_21970	PA3249	phnR	putative regulator of 2-aminoethylphosphonate uptake and metabolism operon	0.891561	0.0418754
PAMr_nr_mas_02_2_F08	PA14_39390	PA1944	NA	ribosomal protein S6 modification enzyme	1.21496	0.467258
PAMr_nr_mas_02_2_F09	PA14_11940	PA4012	NA	hypothetical protein	1.33193	1.88523
PAMr_nr_mas_02_2_F10	PA14_17910	PA3586	NA	putative hydrolase, alpha/beta fold family	1.61691	0.38194
PAMr_nr_mas_02_2_F11	PA14_64740	PA4899	NA	putative aldehyde dehydrogenase	0.257406	0.00935914
PAMr_nr_mas_02_2_F12	PA14_27830	PA2808	NA	hypothetical protein	-0.936043	0.0762212
PAMr_nr_mas_02_2_G01	PA14_72920	PA5527	NA	conserved hypothetical protein	-0.407939	0.377907
PAMr_nr_mas_02_2_G02	PA14_46640	PA1365	NA	probable siderophore receptor	0.467024	-0.665048
PAMr_nr_mas_02_2_G03	PA14_03530	PA0272	PA0272	Probable transcriptional regulator	-0.381711	0.287349
PAMr_nr_mas_02_2_G04	PA14_18110	PA3571	mmsR	transcriptional regulator MmsR	-0.179388	-0.645393
PAMr_nr_mas_02_2_G05	PA14_21660	PA3275	NA	conserved hypothetical protein	-0.00799056	-0.163857
PAMr_nr_mas_02_2_G06	PA14_59430	NA	NA	Conserved hypothetical protein	-0.0880073	-0.0741507
PAMr_nr_mas_02_2_G07	PA14_55770	PA4292	NA	putative probable phosphate transporter	0.310704	-0.643182
PAMr_nr_mas_02_2_G08	PA14_47520	PA1290	NA	putative transcriptional regulator	0.426834	-1.17314
PAMr_nr_mas_02_2_G09	PA14_33500	PA2413	pvdH	2-ketoglutarate 4-aminotransferase	-1.25167	-0.555603
PAMr_nr_mas_02_2_G10	PA14_40310	PA1869	NA	putative acyl carrier protein	-0.41446	0.0642947
PAMr_nr_mas_02_2_G11	PA14_12560	PA3966	NA	conserved hypothetical protein	-0.502849	-1.01941
PAMr_nr_mas_02_2_G12	PA14_28320	PA2766	NA	putative transcriptional regulator, TetR family	0.530362	0.341258
PAMr_nr_mas_02_2_H01	PA14_32080	PA2518	xylX	toluate 1,2-dioxygenase alpha subunit	-0.18994	1.31367
PAMr_nr_mas_02_2_H02	PA14_18740	PA3525	argG	argininosuccinate synthase	-0.73728	-1.11953
PAMr_nr_mas_02_2_H03	PA14_38680	PA1998	NA	putative transcriptional regulator, LysR family	-0.451403	0.173814
PAMr_nr_mas_02_2_H04	PA14_47270	PA1312	NA	putative LysR family transcriptional regulator	-1.54229	0.450844
PAMr_nr_mas_02_2_H05	PA14_12700	PA3955	NA	conserved hypothetical protein	-0.471973	0.21941
PAMr_nr_mas_02_2_H06	PA14_10650	PA4121	NA	putative 4-hydroxyphenylacetate degradation bifunctional isomerase	-0.390931	1.5298
PAMr_nr_mas_02_2_H07	PA14_23970	PA3105	xcpQ	general secretion pathway protein D	1.86014	4.09057
PAMr_nr_mas_02_2_H08	PA14_56950	PA4381	NA	putative DNA-binding response regulator ColR	-0.579737	0.121251
PAMr_nr_mas_02_2_H09	PA14_27980	PA2795	NA	putative TIM-barrel protein	-0.739274	0.354608
PAMr_nr_mas_02_2_H10	PA14_48730	PA1205	NA	putative pirin protein	-0.539243	0.980386
PAMr_nr_mas_02_2_H11	PA14_22590	PA3219	NA	conserved hypothetical protein	-0.50947	1.36385
PAMr_nr_mas_02_2_H12	PA14_28950	PA2722	NA	conserved hypothetical protein	0.492217	3.66157
PAMr_nr_mas_02_3_A01	PA14_00380	PA0031	betC	choline sulfatase	2.00286	0.85557
PAMr_nr_mas_02_3_A02	PA14_65200	PA4937	rnr	exoribonuclease RNase R	0.617941	0.434391
PAMr_nr_mas_02_3_A03	PA14_09810	PA4181	NA	conserved hypothetical protein	3.44184	2.73675
PAMr_nr_mas_02_3_A04	PA14_46480	PA1374	NA	putative transcriptional regulator	-0.0698497	0.00183295
PAMr_nr_mas_02_3_A05	PA14_01480	PA0121	NA	putative transcriptional regulator	0.792126	-0.225373
PAMr_nr_mas_02_3_A06	PA14_14010	PA3863	NA	putative amino acid oxidase	-0.22109	-0.0774519
PAMr_nr_mas_02_3_A07	PA14_34920	PA2297	NA	putative ferredoxin	-0.32294	-0.00042655
PAMr_nr_mas_02_3_A08	PA14_08500	PA0664	NA	putative integral membrane protein	1.05942	2.76558
PAMr_nr_mas_02_3_A09	NA	NA	NA	NA	-0.37899	0.590706
PAMr_nr_mas_02_3_A10	PA14_39440	PA1941	NA	hypothetical protein	1.07056	-0.0566564
PAMr_nr_mas_02_3_A11	PA14_02230	PA0177	cheW	putative purine-binding chemotaxis protein	1.84929	2.35982
PAMr_nr_mas_02_3_A12	PA14_18640	PA3534	NA	putative oxidoreductase, molybdopterin-binding	-0.381921	0.325728
PAMr_nr_mas_02_3_B01	PA14_54540	PA0754	NA	conserved hypothetical protein	0.00521423	-0.131773
PAMr_nr_mas_02_3_B03	PA14_49650	PA1140	NA	conserved hypothetical protein	0.414487	1.11144
PAMr_nr_mas_02_3_B04	PA14_63520	PA4806	NA	putative transcriptional regulator	0.383421	1.22473
PAMr_nr_mas_02_3_B05	PA14_38580	PA2004	NA	putative H+/gluconate symporter	0.881637	0.812108
PAMr_nr_mas_02_3_B06	PA14_38700	PA1996	ppiC1	peptidyl-prolyl cis-trans isomerase C1	-0.426891	0.155929
PAMr_nr_mas_02_3_B07	PA14_39770	PA1915	NA	putative regulatory protein	-0.697082	1.22159
PAMr_nr_mas_02_3_B08	PA14_33520	PA2411	NA	putative thioesterase	-0.667211	0.430624
PAMr_nr_mas_02_3_B09	PA14_61920	PA4681	NA	hypothetical protein	-0.612451	1.87536
PAMr_nr_mas_02_3_B10	PA14_24480	PA3064	NA	conserved hypothetical protein	-1.56121	1.82276
PAMr_nr_mas_02_3_B11	PA14_49440	PA1157	NA	probable two-component response regulator	-1.44086	1.5284
PAMr_nr_mas_02_3_B12	PA14_61040	PA4613	katB	catalase	-0.401844	0.780444
PAMr_nr_mas_02_3_C01	PA14_63080	PA4770	lldP	L-lactate permease	1.73013	0.681597
PAMr_nr_mas_02_3_C02	PA14_54470	PA0760	NA	conserved hypothetical protein	0.57781	0.857559
PAMr_nr_mas_02_3_C03	PA14_21240	PA3307	NA	conserved hypothetical protein	0.687206	0.0970415
PAMr_nr_mas_02_3_C04	PA14_67260	PA5093	hutH	histidine/phenylalanine ammonia-lyase	1.44347	1.68355
PAMr_nr_mas_02_3_C05	PA14_17350	PA3632	NA	putative redox protein	0.928044	0.956261
PAMr_nr_mas_02_3_C06	PA14_38590	PA2003	bdhA	3-hydroxybutyrate dehydrogenase	0.120506	0.570903
PAMr_nr_mas_02_3_C07	PA14_06640	PA0508	NA	putative acyl-CoA dehydrogenase	0.836782	1.05997
PAMr_nr_mas_02_3_C08	PA14_18450	PA3548	algI	alginate o-acetyltransferase AlgI	0.0172124	1.02773
PAMr_nr_mas_02_3_C09	PA14_12670	PA3958	NA	possible nuclease or phosphatase	-1.4642	-0.150491
PAMr_nr_mas_02_3_C10	PA14_60870	PA4601	NA	conserved hypothetical protein	0.359833	0.958003
PAMr_nr_mas_02_3_C11	PA14_28040	PA2789	NA	conserved hypothetical protein	-0.928957	1.31965
PAMr_nr_mas_02_3_C12	PA14_60300	NA	pilX	type IV pilus biogenesis protein	-0.401424	0.0826725
PAMr_nr_mas_02_3_D01	PA14_57770	PA4447	hisC1	histidinol-phosphate aminotransferase	1.82914	1.02256
PAMr_nr_mas_02_3_D02	PA14_31680	PA2543	NA	putative outer membrane protein	0.071994	0.943839
PAMr_nr_mas_02_3_D03	PA14_16820	PA3676	NA	putative efflux transmembrane protein	0.403964	1.15364
PAMr_nr_mas_02_3_D04	NA	NA	NA	NA	2.02117	1.5242
PAMr_nr_mas_02_3_D05	PA14_23770	PA3119	NA	putative biotin synthesis protein	1.53025	0.468897
PAMr_nr_mas_02_3_D06	PA14_61840	PA4674	NA	putative virulence-associated protein	1.55922	0.131599
PAMr_nr_mas_02_3_D07	PA14_44680	PA1527	NA	putative chromosome segregation protein	0.406181	0.86948
PAMr_nr_mas_02_3_D08	NA	NA	NA	NA	0.484378	0.253103
PAMr_nr_mas_02_3_D09	PA14_67810	PA5134	NA	putative carboxyl-terminal protease	0.358531	0.627393
PAMr_nr_mas_02_3_D10	PA14_17030	PA3659	NA	succinyldiaminopimelate transaminase	-0.22742	0.825221
PAMr_nr_mas_02_3_D11	PA14_62030	NA	NA	putative paraquat-inducible protein A	-2.37947	0.0268875
PAMr_nr_mas_02_3_D12	NA	NA	NA	NA	-1.05098	0.632194
PAMr_nr_mas_02_3_E01	PA14_61980	PA4685	NA	conserved hypothetical protein	0.204987	0.155929
PAMr_nr_mas_02_3_E02	PA14_43640	PA1614	gpsA	glycerol-3-phosphate dehydrogenase, biosynthetic	-0.404155	-0.360182
PAMr_nr_mas_02_3_E03	PA14_60700	PA4587	ccpR	cytochrome c551 peroxidase	0.733313	0.61824
PAMr_nr_mas_02_3_E04	PA14_50280	PA1093	NA	hypothetical protein	1.5058	1.87726
PAMr_nr_mas_02_3_E05	PA14_26750	PA2886	NA	conserved hypothetical protein	1.21398	0.593924
PAMr_nr_mas_02_3_E06	PA14_19740	PA3426	NA	putative enoyl CoA-hydratase/isomerase family protein	1.42371	0.185059
PAMr_nr_mas_02_3_E07	PA14_31030	NA	NA	putative cation efflux system protein	1.82369	1.26248
PAMr_nr_mas_02_3_E08	PA14_64800	PA4904	vanA	vanillate O-demethylase oxygenase subunit	1.12434	0.329076
PAMr_nr_mas_02_3_E09	PA14_00360	PA0030	NA	putative glycine betaine/L-proline ABC transporter, periplasmic substrate-binding protein	1.2208	0.965617
PAMr_nr_mas_02_3_E10	PA14_56280	NA	NA	conserved hypothetical protein	0.380268	2.34514
PAMr_nr_mas_02_3_E11	PA14_30520	PA2596	NA	putative periplasmic aliphatic sulfonate-binding protein	-0.972971	0.71215
PAMr_nr_mas_02_3_E12	PA14_34490	PA2330	NA	putative acyl-CoA dehydrogenase	-0.303058	1.43823
PAMr_nr_mas_02_3_F01	PA14_18480	PA3546	algX	alginate biosynthesis protein AlgX	0.693385	0.424499
PAMr_nr_mas_02_3_F02	PA14_00340	PA0029	NA	putative sulfate permease	0.163272	-0.254518
PAMr_nr_mas_02_3_F04	PA14_24140	PA3094	NA	putative transcriptional regulator, AraC family	2.13371	4.9847
PAMr_nr_mas_02_3_F05	PA14_63170	PA4778	NA	putative transcriptional regulator	0.452189	-0.330048
PAMr_nr_mas_02_3_F06	PA14_21210	PA3310	NA	conserved hypothetical protein	1.47689	1.97487
PAMr_nr_mas_02_3_F07	PA14_43850	PA1596	htpG	heat shock protein HtpG	1.60898	-0.614779
PAMr_nr_mas_02_3_F08	PA14_07680	PA0588	NA	putative protein kinase	-0.334983	1.10484
PAMr_nr_mas_02_3_F09	PA14_67250	PA5092	hutI	imidazolone-5-propionate hydrolase HutI	-0.429844	-0.0346631
PAMr_nr_mas_02_3_F10	PA14_37880	PA2058	NA	putative binding protein component of ABC transporter	0.235238	-0.207998
PAMr_nr_mas_02_3_F11	PA14_01840	PA0149	NA	putative sigma-70 factor, ECF subfamily	-1.3486	0.0665326
PAMr_nr_mas_02_3_F12	PA14_07280	PA0559	NA	putative periplasmic protein	-1.50037	0.566982
PAMr_nr_mas_02_3_G01	PA14_62130	PA4694	ilvC	ketol-acid reductoisomerase	-0.90661	-0.114383
PAMr_nr_mas_02_3_G02	PA14_63060	PA4768	smpB	ssrA(tmRNA)-binding protein (small protein B)	0.701673	0.567213
PAMr_nr_mas_02_3_G03	PA14_38460	PA2014	NA	acyl-CoA carboxyltransferase beta chain	0.581403	-0.086602
PAMr_nr_mas_02_3_G04	PA14_26730	PA2887	NA	putative short-chain dehydrogenase	-0.553214	0.764556
PAMr_nr_mas_02_3_G05	PA14_04890	PA0372	NA	putative zinc protease	0.156741	-0.910691
PAMr_nr_mas_02_3_G06	PA14_00070	PA0006	NA	putative histidinol-phosphatase	0.531086	-0.258953
PAMr_nr_mas_02_3_G07	PA14_59220	PA0985	NA	pyocin S5	0.704844	0.131353
PAMr_nr_mas_02_3_G08	PA14_11340	PA4061	NA	putative thioredoxin	0.729455	0.587946
PAMr_nr_mas_02_3_G09	PA14_10250	PA4151	acoB	acetoin catabolism protein AcoB	-1.85178	0.577588
PAMr_nr_mas_02_3_G10	NA	NA	NA	NA	-2.65747	0.105945
PAMr_nr_mas_02_3_G11	PA14_52070	PA0942	NA	probable transcriptional regulator	-0.820027	2.15209
PAMr_nr_mas_02_3_G12	PA14_28810	NA	NA	putative DNA helicase	-1.68778	0.695193
PAMr_nr_mas_02_3_H01	PA14_38040	PA2047	NA	putative transcriptional regulator, AraC family	-1.06801	1.47077
PAMr_nr_mas_02_3_H02	PA14_69320	PA5250	NA	putative integral membrane transport protein	0.200408	1.95332
PAMr_nr_mas_02_3_H03	PA14_04820	PA0367	NA	putative transcriptional regulator, TetR family	1.74553	1.72814
PAMr_nr_mas_02_3_H04	PA14_20750	PA3349	NA	putative chemotaxis signal transduction protein	-0.0750322	-0.731919
PAMr_nr_mas_02_3_H05	PA14_37660	PA2076	NA	LysR-type transcriptional regulator	1.04792	0.762091
PAMr_nr_mas_02_3_H06	PA14_36990	PA2133	NA	putative EAL domain protein	1.01716	1.06297
PAMr_nr_mas_02_3_H07	PA14_55320	PA0696	NA	conserved hypothetical protein	0.666861	1.22201
PAMr_nr_mas_02_3_H08	PA14_00470	PA0038	NA	conserved hypothetical protein	1.33288	1.36652
PAMr_nr_mas_02_3_H09	PA14_40770	PA1838	cysI	sulfite reductase	-0.0350781	-0.106725
PAMr_nr_mas_02_3_H10	PA14_67990	PA5147	mutY	A/G-specific adenine glycosylase	1.14457	-0.266263
PAMr_nr_mas_02_3_H11	PA14_19860	PA3419	NA	conserved hypothetical protein	0.0601	0.938165
PAMr_nr_mas_02_3_H12	PA14_62690	PA4739	NA	conserved hypothetical protein	-0.362686	1.37491
PAMr_nr_mas_02_4_A01	PA14_70670	PA5353	glcF	glycolate oxidase, iron-sulfur subunit	0.858304	0.815667
PAMr_nr_mas_02_4_A02	PA14_25600	PA2973	NA	putative peptidase	0.166152	1.3178
PAMr_nr_mas_02_4_A03	PA14_39790	PA1913	NA	conserved hypothetical protein	-0.9285	2.86952
PAMr_nr_mas_02_4_A04	PA14_54510	PA0756	NA	probable two-component response regulator	0.486749	2.89289
PAMr_nr_mas_02_4_A05	PA14_12570	PA3965	NA	probable AsnC-family transcriptional regulator	0.513498	1.78226
PAMr_nr_mas_02_4_A06	PA14_20080	PA3402	NA	putative membrane protein	0.0614661	1.98702
PAMr_nr_mas_02_4_A07	PA14_07170	PA0551	epd	D-erythrose 4-phosphate dehydrogenase	-1.26804	0.568366
PAMr_nr_mas_02_4_A08	PA14_42620	PA1693	pscR	translocation protein in type III secretion	-0.887972	0.662062
PAMr_nr_mas_02_4_A09	PA14_46880	PA1345	gshB	glutathione synthase	-0.727096	1.26893
PAMr_nr_mas_02_4_A10	PA14_32080	PA2518	xylX	toluate 1,2-dioxygenase alpha subunit	0.482188	1.15322
PAMr_nr_mas_02_4_A11	PA14_68530	PA5188	NA	putative 3-hydroxyacyl-CoA dehydrogenase, NAD binding domain	-0.589252	1.51018
PAMr_nr_mas_02_4_A12	PA14_46200	PA1411	NA	putative membrane protein	-0.0121351	1.61541
PAMr_nr_mas_02_4_B01	PA14_35790	NA	NA	Putative homospermidine synthase	0.564135	1.58316
PAMr_nr_mas_02_4_B02	NA	PA0583, PA0584	NA	NA	-1.03098	1.40858
PAMr_nr_mas_02_4_B03	PA14_11760	PA4025	NA	NA	-0.390092	1.37
PAMr_nr_mas_02_4_B04	PA14_32670	PA2471	NA	conserved hypothetical protein	-0.173714	1.86624
PAMr_nr_mas_02_4_B06	PA14_51150	PA1019	mucK	cis,cis-muconate transporter MucK	-0.163796	0.153721
PAMr_nr_mas_02_4_B08	PA14_37100	PA2124	NA	putative dehydrogenase	-1.23486	-0.972227
PAMr_nr_mas_02_4_B09	PA14_29920	PA2644	nuoI	NADH Dehydrogenase I chain I	-1.269	-1.7891
PAMr_nr_mas_02_4_B10	NA	NA	NA	NA	-0.325845	0.405617
PAMr_nr_mas_02_4_B11	PA14_02300	PA0182	NA	putative short-chain dehydrogenase	-1.02193	0.0779587
PAMr_nr_mas_02_4_B12	PA14_33410	PA2420	NA	probable porin	0.645739	3.3808
PAMr_nr_mas_02_4_C01	PA14_44740	PA1523	xdhB	xanthine dehydrogenase	-0.864187	1.66006
PAMr_nr_mas_02_4_C02	PA14_31920	PA2525	NA	putative outer membrane protein	-0.666334	1.55972
PAMr_nr_mas_02_4_C03	PA14_39530	PA1932	NA	putative hydroxylase molybdopterin-containing subunit	0.616869	0.4855
PAMr_nr_mas_02_4_C04	PA14_73070	PA5541	NA	putative dihydroorotase	1.14227	0.655916
PAMr_nr_mas_02_4_C05	PA14_66640	PA5042	pilO	type 4 fimbrial biogenesis protein PilO	0.496406	0.804986
PAMr_nr_mas_02_4_C06	PA14_54940	NA	NA	putative siderophore biosynthesis enzyme	0.326624	0.886662
PAMr_nr_mas_02_4_C07	PA14_25130	PA3010	NA	conserved hypothetical protein	0.69162	0.19409
PAMr_nr_mas_02_4_C08	PA14_71420	PA5411	NA	putative ferredoxin	1.06225	-0.192219
PAMr_nr_mas_02_4_C09	PA14_29680	PA2661	NA	hypothetical protein	-0.151874	-0.243313
PAMr_nr_mas_02_4_C10	PA14_17810	PA3593	NA	putative acyl-CoA dehydrogenase	0.114317	0.6525
PAMr_nr_mas_02_4_C11	PA14_06260	PA0479	NA	putative transcriptional regulator, LysR family	1.18501	2.04336
PAMr_nr_mas_02_4_C12	PA14_06830	PA0524	norB	nitric-oxide reductase subunit B	1.05359	-0.0820254
PAMr_nr_mas_02_4_D01	PA14_70720	PA5357	ubiC	chorismate-pyruvate lyase	-0.756809	1.71726
PAMr_nr_mas_02_4_D02	PA14_65820	PA4979	NA	putative acyl-CoA dehydrogenase	-1.29317	1.33366
PAMr_nr_mas_02_4_D03	PA14_71880	PA5444	NA	putative membrane protein	-0.915265	1.57959
PAMr_nr_mas_02_4_D04	PA14_56340	PA4334	mntH1	NRAMP protein MntH1	-0.135746	0.736267
PAMr_nr_mas_02_4_D05	PA14_64490	PA4877	NA	conserved hypothetical protein	0.0240863	1.60375
PAMr_nr_mas_02_4_D06	PA14_68060	PA5152	NA	putative amino acid ABC transporter, ATP-binding protein	-0.0575086	1.6164
PAMr_nr_mas_02_4_D07	PA14_01830	PA0148	NA	putative adenosine deaminase	1.52839	0.151758
PAMr_nr_mas_02_4_D08	PA14_10540	PA4131	NA	putative iron-sulfur cluster-binding protein	0.358717	-0.668099
PAMr_nr_mas_02_4_D09	PA14_44490	PA1544	anr	transcriptional regulator Anr	0.28025	-0.172868
PAMr_nr_mas_02_4_D10	PA14_06070	PA0464	creC	two-component sensor CreC; catabolite repression sensor kinase for PhoB	0.441729	-0.654245
PAMr_nr_mas_02_4_D11	PA14_72890	PA5525	NA	putative transcriptional regulator	0.885061	-0.829227
PAMr_nr_mas_02_4_D12	PA14_54030	PA0790	NA	hypothetical protein	0.19468	0.320943
PAMr_nr_mas_02_4_E01	PA14_66310	PA5016	aceF	dihydrolipoamide acetyltransferase	-0.557088	1.24791
PAMr_nr_mas_02_4_E02	PA14_14850	PA3805	pilF	type 4 fimbrial biogenesis protein PilF	0.775254	3.2574
PAMr_nr_mas_02_4_E03	PA14_36910	PA2138	NA	putative ATP-dependent DNA ligase	-0.297891	1.12207
PAMr_nr_mas_02_4_E04	PA14_37310	PA2110	NA	putative allophanate hydrolase subunit 2	-0.973661	1.2477
PAMr_nr_mas_02_4_E05	PA14_47320	PA1308	NA	conserved hypothetical protein	0.0429018	-0.751829
PAMr_nr_mas_02_4_E06	PA14_40200	PA1880	NA	putative exported oxidoreductase	-0.723336	0.0308875
PAMr_nr_mas_02_4_E07	PA14_07370	PA0567	NA	conserved hypothetical protein	0.220797	2.88604
PAMr_nr_mas_02_4_E08	PA14_25800	PA2957	NA	putative transcriptional regulator, TetR family	1.02319	0.796741
PAMr_nr_mas_02_4_E09	PA14_08210	PA0633	NA	putative major tail protein V	0.370059	1.36283
PAMr_nr_mas_02_4_E10	PA14_37690	PA2072	NA	putative sensory box protein	0.900446	0.759177
PAMr_nr_mas_02_4_E11	PA14_40900	PA1827	NA	putative short-chain dehydrogenase	1.29131	1.26685
PAMr_nr_mas_02_4_E12	PA14_05530	PA0425	mexA	RND multidrug efflux membrane fusion protein MexA precursor	-1.06917	-1.30817
PAMr_nr_mas_02_4_F01	PA14_11740	PA4027	NA	NA	0.438054	1.77301
PAMr_nr_mas_02_4_F02	PA14_24710	PA3045	NA	putative two-component response regulator	-0.986098	2.77223
PAMr_nr_mas_02_4_F03	PA14_05320	PA0408	pilG	type IV pili response regulator PilG	0.757638	1.12738
PAMr_nr_mas_02_4_F04	PA14_20490	PA3368	NA	putatative acetyltransferase	-0.746815	0.846944
PAMr_nr_mas_02_4_F05	PA14_43720	PA1607	NA	putative transcriptional regulator	-1.66848	0.759849
PAMr_nr_mas_02_4_F06	PA14_42700	PA1686	alkA	DNA-3-methyladenine glycosidase II	-0.167437	0.0938235
PAMr_nr_mas_02_4_F07	PA14_31300	PA2569	NA	hypothetical protein	0.593606	0.720274
PAMr_nr_mas_02_4_F08	PA14_47030	PA1332	NA	hypothetical protein	0.104829	-0.976291
PAMr_nr_mas_02_4_F09	NA	NA	NA	NA	0.251729	0.252378
PAMr_nr_mas_02_4_F10	PA14_33690	PA2397	pvdE	pyoverdine biosynthesis protein PvdE	-1.60049	-1.67502
PAMr_nr_mas_02_4_F11	PA14_40890	PA1828	NA	putative short-chain dehydrogenase	0.0166229	0.765228
PAMr_nr_mas_02_4_F12	PA14_14140	PA3855	NA	conserved hypothetical protein	-1.58602	-0.173126
PAMr_nr_mas_02_4_G01	PA14_19560	PA3444	ssuD	putative sulfonate monooxygenase	0.104441	1.16737
PAMr_nr_mas_02_4_G02	PA14_14900	PA3801	NA	conserved hypothetical protein	-1.50438	0.540163
PAMr_nr_mas_02_4_G04	PA14_27070	PA2864	NA	putative membrane protein	-1.22192	1.0443
PAMr_nr_mas_02_4_G05	PA14_62520	NA	NA	hypothetical protein	-0.0818158	-1.12962
PAMr_nr_mas_02_4_G06	PA14_27590	PA2820	NA	conserved hypothetical protein	0.756066	-1.10974
PAMr_nr_mas_02_4_G07	PA14_32460	PA2488	NA	putative transcriptional regulator	0.693915	0.823
PAMr_nr_mas_02_4_G08	PA14_71780	PA5438	NA	putative transcriptional regulator, RpiR family	0.560712	-0.587318
PAMr_nr_mas_02_4_G09	PA14_69850	PA5291	NA	putative holine-glycine betaine transporter	-0.0473752	0.91323
PAMr_nr_mas_02_4_G10	PA14_19370	PA3459	NA	putative asparagine synthetase, glutamine-hydrolyzing	0.317264	1.34456
PAMr_nr_mas_02_4_G11	PA14_16600	PA3695	NA	putative hydrolase, alpha/beta family	1.05209	0.589326
PAMr_nr_mas_02_4_G12	PA14_01780	PA0144	NA	putative nucleoside 2-deoxyribosyltransferase	-0.537311	0.464213
PAMr_nr_mas_02_4_H01	PA14_67680	PA5125	ntrC	two-component response regulator NtrC	-1.73695	1.91606
PAMr_nr_mas_02_4_H02	PA14_52230	PA0931	NA	siderophore receptor protein	-0.585574	0.713504
PAMr_nr_mas_02_4_H03	PA14_20800	PA3345	NA	putative histidine-containing phosphotransfer (HPt) domain	0.885403	0.801422
PAMr_nr_mas_02_4_H04	PA14_05440	PA0418	NA	hypothetical protein	-0.696201	1.05139
PAMr_nr_mas_02_4_H05	PA14_14850	PA3805	pilF	type 4 fimbrial biogenesis protein PilF	-1.11019	-1.46187
PAMr_nr_mas_02_4_H06	PA14_68710	PA5201	NA	putative transcriptional accessory protein	-0.917089	-0.332686
PAMr_nr_mas_02_4_H07	PA14_43920	PA1590	braB	branched chain amino acid transporter	0.30789	-0.317138
PAMr_nr_mas_02_4_H08	PA14_36960	PA2135	NA	putative Na+/H+ antiporter	-0.0870083	0.491803
PAMr_nr_mas_02_4_H09	PA14_47500	PA1292	sseA	3-mercaptopyruvate sulfurtransferase	-0.69136	0.447322
PAMr_nr_mas_02_4_H10	PA14_19110	PA3478	rhlB	rhamnosyltransferase chain B	-0.400584	2.08471
PAMr_nr_mas_02_4_H11	NA	NA	NA	NA	0.772466	0.829438
PAMr_nr_mas_02_4_H12	PA14_12010	PA4007	proA	probable gamma-glutamyl phosphate reductase	0.232011	-0.00218447
PAMr_nr_mas_03_1_A01	PA14_01310	PA0107	NA	putative cytochrome c oxidase assembly protein	0.318201	0.199454
PAMr_nr_mas_03_1_A02	PA14_21960	PA3250	NA	putative ABC transporter, periplasmic substrate-binding protein	0.632568	-0.273582
PAMr_nr_mas_03_1_A03	PA14_47350	PA1305	NA	conserved hypothetical protein	0.60149	-0.242792
PAMr_nr_mas_03_1_A04	PA14_67090	PA5078	NA	periplasmic glucan biosynthesis protein, MdoG	0.471961	-0.34272
PAMr_nr_mas_03_1_A05	PA14_63500	PA4805	NA	putative class III aminotransferase	1.13241	-0.948759
PAMr_nr_mas_03_1_A06	PA14_39010	PA1973	pqqF	pyrroloquinoline quinone biosynthesis protein F	-0.393657	-0.988208
PAMr_nr_mas_03_1_A07	PA14_23250	PA3169	NA	putative initiation factor 2 subunit	0.594503	-1.90649
PAMr_nr_mas_03_1_A08	PA14_56920	PA4378	inaA	InaA protein	0.297939	-1.12814
PAMr_nr_mas_03_1_A09	PA14_60830	PA4598	mexD	multidrug efflux RND transporter MexD	0.013871	-0.735
PAMr_nr_mas_03_1_A10	PA14_52370	PA0919	NA	hypothetical protein	0.197927	-0.0445132
PAMr_nr_mas_03_1_A11	PA14_26750	PA2886	NA	conserved hypothetical protein	0.604712	-0.496404
PAMr_nr_mas_03_1_A12	NA	NA	NA	NA	-0.0042431	-0.310034
PAMr_nr_mas_03_1_B01	PA14_67210	NA	NA	conserved hypothetical protein	1.22177	0.00208396
PAMr_nr_mas_03_1_B02	PA14_43810	PA1600	NA	putative cytochrome c	0.515313	0.220625
PAMr_nr_mas_03_1_B03	PA14_59280	NA	pilP2	type IV B pilus protein	0.399343	0.3128
PAMr_nr_mas_03_1_B04	NA	NA	NA	NA	0.865176	-0.352504
PAMr_nr_mas_03_1_B05	PA14_73050	PA5539	NA	conserved hypothetical protein	0.159047	-0.994321
PAMr_nr_mas_03_1_B06	PA14_00700	PA0058	NA	putative protein-disulfide isomerase	1.98406	2.07955
PAMr_nr_mas_03_1_B07	PA14_43630	PA1615	NA	putative lipase	0.650893	-1.55144
PAMr_nr_mas_03_1_B08	PA14_06950	PA0533	NA	putative transcriptional regulator, LuxR family	-0.716928	-1.53753
PAMr_nr_mas_03_1_B09	PA14_62890	PA4754	NA	conserved hypothetical protein	-0.695321	-2.07539
PAMr_nr_mas_03_1_B10	PA14_37650	PA2077	NA	conserved hypothetical protein	0.541218	-0.604605
PAMr_nr_mas_03_1_B11	PA14_37260	PA2113	NA	putative outer membrane porin	0.700087	-0.53953
PAMr_nr_mas_03_1_B12	PA14_67240	PA5091	hutG	N-formylglutamate amidohydrolase	-0.0216186	2.39857
PAMr_nr_mas_03_1_C01	PA14_15150	PA3782	NA	putative AraC-like transcriptional regulator	0.408766	0.0421249
PAMr_nr_mas_03_1_C02	PA14_72540	PA5497	NA	putative ribonucleotide reductase	0.269121	-0.349329
PAMr_nr_mas_03_1_C03	PA14_58600	PA4516	NA	conserved hypothetical protein	-0.142595	0.405854
PAMr_nr_mas_03_1_C04	NA	NA	NA	NA	1.95844	1.663
PAMr_nr_mas_03_1_C05	PA14_24350	PA3077	NA	putative two-component system regulatory protein	1.16114	-0.732199
PAMr_nr_mas_03_1_C06	PA14_31190	NA	NA	conserved hypothetical protein	0.510047	-1.04753
PAMr_nr_mas_03_1_C07	PA14_14830	PA3806	NA	putative Fe-S-cluster redox enzyme	0.637021	-0.708159
PAMr_nr_mas_03_1_C08	PA14_19970	PA3411	NA	hypothetical protein	0.587867	-0.70286
PAMr_nr_mas_03_1_C09	PA14_15940	PA3747	NA	putative ABC-type transport permease	0.915452	-1.04841
PAMr_nr_mas_03_1_C10	PA14_49930	PA1116	NA	conserved hypothetical protein	2.03658	3.1825
PAMr_nr_mas_03_1_C11	PA14_32740	PA2466	NA	probable TonB-dependent receptor	1.01766	-0.0288608
PAMr_nr_mas_03_1_C12	PA14_58270	PA4491	NA	conserved hypothetical protein	0.198308	0.167204
PAMr_nr_mas_03_1_D01	NA	NA	NA	NA	0.0966847	0.288071
PAMr_nr_mas_03_1_D02	PA14_25410	NA	NA	conserved hypothetical protein	0.276479	-0.203338
PAMr_nr_mas_03_1_D03	PA14_27730	PA2815	NA	putative acyl-CoA dehydrogenase	1.09412	-0.10647
PAMr_nr_mas_03_1_D04	PA14_26880	PA2877	NA	putative transcriptional regulator, LysR family	2.06019	0.0821764
PAMr_nr_mas_03_1_D05	PA14_54010	PA0791	NA	probable transcriptional regulator	0.883691	0.104215
PAMr_nr_mas_03_1_D06	PA14_02070	PA0166	NA	putative xanthine/uracil permease	0.503867	-0.971937
PAMr_nr_mas_03_1_D07	PA14_56180	PA4324	NA	conserved hypothetical protein	0.419097	-0.606529
PAMr_nr_mas_03_1_D08	PA14_40620	PA1848	NA	putative MFS transporter	1.94457	0.93882
PAMr_nr_mas_03_1_D09	PA14_28620	PA2746	NA	conserved hypothetical protein	-0.246244	-1.12814
PAMr_nr_mas_03_1_D10	PA14_21090	PA3320	NA	conserved hypothetical protein	0.604175	-0.70063
PAMr_nr_mas_03_1_D11	PA14_37410	PA2095	NA	hypothetical protein	0.263833	-0.643182
PAMr_nr_mas_03_1_D12	PA14_63940	PA4836	NA	conserved hypothetical protein	1.46223	1.38288
PAMr_nr_mas_03_1_E01	PA14_05910	PA0453	NA	putative bacterial periplasmic transport system	0.438789	0.810106
PAMr_nr_mas_03_1_E02	PA14_33650	PA2399	pvdD	pyoverdine synthetase D	-1.02309	-1.10501
PAMr_nr_mas_03_1_E03	PA14_12690	PA3956	NA	possible glyoxalase	0.109672	0.453426
PAMr_nr_mas_03_1_E04	PA14_51220	PA1014	NA	probable glycosyl transferase	0.991804	-0.614779
PAMr_nr_mas_03_1_E05	PA14_41920	PA1750	aroF-1	phospho-2-dehydro-3-deoxyheptonate aldolase	1.46083	-0.472116
PAMr_nr_mas_03_1_E06	PA14_33500	PA2413	pvdH	2-ketoglutarate 4-aminotransferase	-0.923249	-1.72191
PAMr_nr_mas_03_1_E07	PA14_06600	PA0506	NA	putative acyl-CoA dehydrogenase	0.827634	-0.440135
PAMr_nr_mas_03_1_E08	PA14_15030	PA3792	leuA	2-isopropylmalate synthase	1.20456	-0.582661
PAMr_nr_mas_03_1_E09	PA14_35160	PA2274	NA	hypothetical protein	1.14818	-0.695336
PAMr_nr_mas_03_1_E10	PA14_07150	PA0550	NA	putative hydroxypyruvate isomerase	0.980857	0.554742
PAMr_nr_mas_03_1_E11	PA14_26060	PA2937	NA	conserved hypothetical protein	0.712062	-0.34272
PAMr_nr_mas_03_1_E12	PA14_54970	NA	NA	probable ABC transporter protein	1.32315	0.353179
PAMr_nr_mas_03_1_F01	PA14_37790	PA2065	pcoA	copper resistance protein A precursor	-0.728423	-0.666712
PAMr_nr_mas_03_1_F02	PA14_40950	PA1823	NA	putative NADH pyrophosphatase	-0.159348	-0.302938
PAMr_nr_mas_03_1_F03	PA14_38430	PA2016	NA	putative transcriptional regulator, MerR family	0.646094	-0.19532
PAMr_nr_mas_03_1_F04	PA14_65130	PA4931	dnaB	replicative DNA helicase	0.772989	-0.356739
PAMr_nr_mas_03_1_F05	PA14_22440	PA3228	NA	putative ATP-binding/permease fusion ABC transporter	1.02436	-0.421929
PAMr_nr_mas_03_1_F06	PA14_71490	PA5417	soxD	sarcosine oxidase delta subunit	1.37197	-0.995485
PAMr_nr_mas_03_1_F07	PA14_43170	PA1650	NA	putative transporter, bile acid/Na+ symporter family	0.3669	-1.19231
PAMr_nr_mas_03_1_F08	PA14_53680	NA	NA	hypothetical protein	1.17945	-0.536265
PAMr_nr_mas_03_1_F09	PA14_15510	NA	NA	NA	0.573854	-0.340606
PAMr_nr_mas_03_1_F11	PA14_51690	PA0974	NA	conserved hypothetical protein	1.75701	0.512306
PAMr_nr_mas_03_1_F12	PA14_39070	PA1969	NA	conserved hypothetical protein	1.59539	1.94374
PAMr_nr_mas_03_1_G01	PA14_66830	PA5057	phaD	poly(3-hydroxyalkanoic acid) depolymerase	-0.388205	-0.113617
PAMr_nr_mas_03_1_G02	PA14_19030	PA3483	NA	conserved hypothetical protein	0.120892	2.92982
PAMr_nr_mas_03_1_G03	PA14_39650	PA1922	NA	putative TonB-dependent receptor	-0.114841	-0.170035
PAMr_nr_mas_03_1_G04	PA14_30130	PA2628	NA	putative permease	0.2451	-1.71931
PAMr_nr_mas_03_1_G05	PA14_20630	PA3359	NA	conserved hypothetical protein	1.15458	0.924834
PAMr_nr_mas_03_1_G06	NA	NA	NA	NA	-0.48388	-0.892598
PAMr_nr_mas_03_1_G07	PA14_06280	PA0481	NA	hypothetical protein	-0.403945	-0.0932182
PAMr_nr_mas_03_1_G08	PA14_07850	PA0602	NA	putative binding protein component of ABC transporter	-0.0232006	0.168674
PAMr_nr_mas_03_1_G09	PA14_14500	PA3828	NA	putative permease	0.994832	1.34374
PAMr_nr_mas_03_1_G10	PA14_64780	PA4902	NA	putative LysR-type transcriptional regulator	-0.0754311	-0.979196
PAMr_nr_mas_03_1_G11	PA14_45890	PA1436	NA	putative RND efflux transporter	0.321197	0.0366334
PAMr_nr_mas_03_1_G12	PA14_26760	PA2885	NA	putative transcriptional regulator	0.00777314	0.175771
PAMr_nr_mas_03_1_H01	PA14_41630	PA1773	NA	putative cytoplasmic membrane-associated protein	-0.626369	0.125195
PAMr_nr_mas_03_1_H02	PA14_44620	PA1533	NA	conserved hypothetical protein	-0.478561	-0.265741
PAMr_nr_mas_03_1_H03	PA14_23120	PA3178	NA	hypothetical protein	-0.55472	-0.632413
PAMr_nr_mas_03_1_H04	PA14_48490	NA	NA	putative pptidylarginine deiminase	0.419466	-0.400573
PAMr_nr_mas_03_1_H05	PA14_12080	PA4001	sltB1	soluble lytic transglycosylase B	-1.53474	-1.42016
PAMr_nr_mas_03_1_H06	PA14_65560	PA4960	serB	phosphoserine phosphatase	0.922262	0.429918
PAMr_nr_mas_03_1_H07	PA14_17460	PA3624	pcm	L-isoaspartate protein carboxylmethyltransferase type II	0.295871	-0.59335
PAMr_nr_mas_03_1_H08	PA14_30860	NA	NA	hypothetical	0.356855	-0.468884
PAMr_nr_mas_03_1_H09	PA14_36500	PA2172	NA	putative cellulase	2.1964	-0.185762
PAMr_nr_mas_03_1_H10	PA14_56640	PA4355	NA	putative MFS transporter	0.0354607	2.16083
PAMr_nr_mas_03_1_H11	PA14_46490	PA1373	fabF2	3-oxoacyl-acyl carrier protein synthase II	0.28025	-0.149978
PAMr_nr_mas_03_1_H12	PA14_67890	PA5141	hisA	phosphoribosylformimino-5-aminoimidazole carboxamide	1.66849	0.236884
PAMr_nr_mas_03_2_A01	PA14_46340	PA1398	NA	hypothetical protein	0.527464	0.896775
PAMr_nr_mas_03_2_A02	PA14_58080	PA4475	NA	putative carbon-nitrogen hydrolase	0.651248	0.211143
PAMr_nr_mas_03_2_A03	PA14_72520	PA5496	NA	conserved hypothetical protein	0.237326	-0.719609
PAMr_nr_mas_03_2_A04	PA14_27900	PA2802	NA	putative transcriptional regulator	1.3669	-1.31519
PAMr_nr_mas_03_2_A05	PA14_72370	PA5482	NA	conserved hypothetical protein	0.251919	-2.4413
PAMr_nr_mas_03_2_A06	PA14_71000	PA5376	NA	putative lycine betaine/L-proline ABC transporter, ATP-binding subunit	1.73372	0.579661
PAMr_nr_mas_03_2_A07	PA14_07480	NA	NA	putative reverse transcriptase	1.39442	0.64475
PAMr_nr_mas_03_2_A08	PA14_44340	PA1557	NA	putative cytochrome oxidase subunit (cbb3-type)	0.89925	-0.290866
PAMr_nr_mas_03_2_A09	PA14_02590	PA0212	mdcE	malonate decarboxylase gamma subunit	-0.368325	-1.54764
PAMr_nr_mas_03_2_A10	PA14_59750	NA	cupD4	fimbrial subunit	-0.458393	-1.19291
PAMr_nr_mas_03_2_A11	PA14_55580	PA0672	nemO	heme oxygenase	-1.14934	-0.390452
PAMr_nr_mas_03_2_A12	PA14_17000	PA3661	NA	hypothetical protein	-1.75229	-0.498297
PAMr_nr_mas_03_2_B01	PA14_33820	PA2385	pvdQ	penicillin acylase-related protein	-1.54154	-0.296637
PAMr_nr_mas_03_2_B02	PA14_09850	PA4179	NA	putative porin	-0.647302	-0.535994
PAMr_nr_mas_03_2_B03	PA14_37440	PA2092	NA	putative MFS transporter	-0.484093	-0.893745
PAMr_nr_mas_03_2_B04	PA14_49560	PA1148	toxA	exotoxin A precursor	-1.04865	-0.790982
PAMr_nr_mas_03_2_B05	PA14_49940	PA1115	NA	hypothetical protein	-1.64283	-2.45432
PAMr_nr_mas_03_2_B06	NA	PA0944, PA0943	NA	NA	-0.795603	-1.55176
PAMr_nr_mas_03_2_B07	PA14_69670	PA5277	lysA	diaminopimelate decarboxylase	-1.53047	-1.9453
PAMr_nr_mas_03_2_B08	PA14_26020	PA2939	NA	putative aminopeptidase	-0.347049	-1.83779
PAMr_nr_mas_03_2_B09	PA14_28920	PA2725	NA	putative chaperone	-2.52385	-1.28836
PAMr_nr_mas_03_2_B10	PA14_68660	PA5197	rimK	ribosomal protein S6 modification protein	-1.48737	-1.32895
PAMr_nr_mas_03_2_B11	PA14_31330	NA	NA	putative EAL domain	-0.414039	-1.3363
PAMr_nr_mas_03_2_B12	PA14_40040	PA1893	NA	putative penicillin acylase	-0.795155	-0.569255
PAMr_nr_mas_03_2_C01	PA14_24430	PA3070	NA	putative MoxR-like ATPase	-0.781083	-0.26548
PAMr_nr_mas_03_2_C02	PA14_06000	PA0459	NA	putative ClpA/B protease ATP binding subunit	0.476894	-0.266786
PAMr_nr_mas_03_2_C03	PA14_65540	PA4959	NA	conserved hypothetical protein	0.179762	-0.340342
PAMr_nr_mas_03_2_C04	PA14_53910	PA0798	pmtA	phospholipid methyltransferase	1.72295	0.505789
PAMr_nr_mas_03_2_C05	PA14_22280	NA	NA	putative pirin-related protein	0.214516	-0.692273
PAMr_nr_mas_03_2_C06	PA14_27280	PA2846	NA	putative transcriptional regulator, LysR family	-1.2471	-0.714021
PAMr_nr_mas_03_2_C07	PA14_06040	PA0462	NA	conserved hypothetical protein	-0.487925	-1.08255
PAMr_nr_mas_03_2_C08	PA14_48520	PA1222	NA	putative membrane-bound lytic murein transglycolase A	-0.482816	-1.41799
PAMr_nr_mas_03_2_C09	PA14_07860	PA0603	NA	putative ATP-binding component of ABC transporter	-0.10762	-1.1136
PAMr_nr_mas_03_2_C10	PA14_43420	PA1631	NA	putative acyl-CoA dehydrogenase	0.590378	1.04473
PAMr_nr_mas_03_2_C11	PA14_45830	PA1441	NA	putative flagellar hook-length control protein FliK	-0.470486	-0.85171
PAMr_nr_mas_03_2_C12	PA14_26910	PA2875	NA	putative MoxR protein	-0.708761	-0.789852
PAMr_nr_mas_03_2_D01	PA14_18080	PA3574	NA	putative transcriptional regulator, TetR family	0.679253	0.623962
PAMr_nr_mas_03_2_D02	PA14_07340	PA0564	NA	putative transcriptional regulator	0.646094	-0.688934
PAMr_nr_mas_03_2_D03	PA14_30660	PA2585	uvrC	excinuclease ABC subunit C	0.777518	0.15053
PAMr_nr_mas_03_2_D04	PA14_20800	PA3345	NA	putative histidine-containing phosphotransfer (HPt) domain	-0.647958	-0.0799923
PAMr_nr_mas_03_2_D05	PA14_33890	PA2379	NA	putative oxidoreductase	0.486566	0.864405
PAMr_nr_mas_03_2_D06	PA14_04160	PA0319	NA	putatitve transcriptional regulator	-1.62341	-0.833775
PAMr_nr_mas_03_2_D07	PA14_66140	PA5002	NA	conserved hypothetical protein	0.372659	0.653639
PAMr_nr_mas_03_2_D08	PA14_59550	NA	NA	Hypothetical protein	-0.34247	-1.47937
PAMr_nr_mas_03_2_D09	PA14_17450	PA3625	surE	putative stationary-phase survival protein SurE	0.239982	-0.647328
PAMr_nr_mas_03_2_D10	PA14_21840	PA3261	NA	putative periplasmic binding protein	-0.599865	-1.87222
PAMr_nr_mas_03_2_D11	PA14_54240	PA0776	NA	hypothetical protein	-0.102211	-1.24137
PAMr_nr_mas_03_2_D12	PA14_42870	PA1672	NA	putative enzyme	1.11032	-1.7891
PAMr_nr_mas_03_2_E01	PA14_23640	PA3129	NA	putative tRNA-dihydrouridine synthase	0.127268	-0.119237
PAMr_nr_mas_03_2_E02	PA14_22730	PA3206	NA	putative two component sensor histidine kinase protein	0.936707	-1.33507
PAMr_nr_mas_03_2_E03	PA14_35010	PA2287	NA	hypothetical protein	-1.04097	-0.594996
PAMr_nr_mas_03_2_E04	PA14_39200	PA1958	NA	putative nicotinamide mononucleotide transporter	0.236187	-0.171322
PAMr_nr_mas_03_2_E05	PA14_25230	PA3002	mfd	transcription-repair coupling factor	0.149242	1.52
PAMr_nr_mas_03_2_E06	PA14_11700	PA4030	NA	conserved hypothetical protein	-0.681689	-0.595819
PAMr_nr_mas_03_2_E07	PA14_65450	PA4954	motA	chemotaxis protein MotA	-0.0866087	-1.22297
PAMr_nr_mas_03_2_E08	PA14_26510	PA2904	cobI	precorrin-2 methyltransferase CobI	-0.313406	-1.56855
PAMr_nr_mas_03_2_E09	PA14_36310	PA2195	hcnC	NA	-0.192987	-1.17523
PAMr_nr_mas_03_2_E10	PA14_13190	PA3919	NA	conserved hypothetical protein	0.373774	-1.4121
PAMr_nr_mas_03_2_E11	PA14_63440	NA	NA	Probable bacteriophage integrase	-0.0946049	-1.02263
PAMr_nr_mas_03_2_E12	PA14_40700	PA1841	NA	conserved hypothetical protein	-0.162178	-0.619734
PAMr_nr_mas_03_2_F01	PA14_67310	PA5097	NA	putative amino acid permease	2.5406	-0.450062
PAMr_nr_mas_03_2_F02	PA14_25270	PA3000	aroP1	aromatic amino acid transport protein AroP1	0.828843	-1.12546
PAMr_nr_mas_03_2_F03	PA14_63860	PA4830	NA	conserved hypothetical protein	3.05062	2.13294
PAMr_nr_mas_03_2_F04	PA14_46060	PA1422	gbuR	transcriptional regulator	2.14437	2.00343
PAMr_nr_mas_03_2_F05	PA14_11970	PA4010	NA	methylpurine-DNA glycosylase family protein	0.900787	2.08526
PAMr_nr_mas_03_2_F06	PA14_70100	PA5309	NA	putative Glycine/D-amino acid oxidase	-0.988864	-0.375035
PAMr_nr_mas_03_2_F07	PA14_65950	PA4987	NA	putative transcriptional regulator	0.395089	-1.17045
PAMr_nr_mas_03_2_F08	PA14_63640	PA4814	fadH2	2,4-dienoyl-CoA reductase FadH2	-0.286744	-1.45188
PAMr_nr_mas_03_2_F09	PA14_26110	PA2933	NA	putative MFS transporter	-0.161976	-1.64896
PAMr_nr_mas_03_2_F10	PA14_45710	PA1450	NA	conserved hypothetical protein	0.423151	-1.03961
PAMr_nr_mas_03_2_F11	PA14_21680	PA3273	NA	conserved hypothetical protein	0.0700457	-0.616981
PAMr_nr_mas_03_2_F12	PA14_72760	PA5514	NA	putative beta-lactamase	0.252676	-1.75803
PAMr_nr_mas_03_2_G01	PA14_45920	PA1434	NA	putative periplasmic protein	-0.636827	-0.131004
PAMr_nr_mas_03_2_G02	PA14_49530	NA	NA	hypothetical protein	-1.29995	-1.09524
PAMr_nr_mas_03_2_G03	PA14_64590	PA4887	NA	putative MFS transporter	-0.781083	-1.17464
PAMr_nr_mas_03_2_G04	PA14_58070	PA4474	NA	putative tldD protein	1.35484	1.00356
PAMr_nr_mas_03_2_G05	PA14_52370	PA0919	NA	hypothetical protein	-1.19755	-0.371584
PAMr_nr_mas_03_2_G06	PA14_03700	PA0283	cysP	sulfate-binding protein precursor	-0.238667	-0.839748
PAMr_nr_mas_03_2_G07	PA14_33650	PA2399	pvdD	pyoverdine synthetase D	-1.89212	-0.880277
PAMr_nr_mas_03_2_G08	PA14_02260	PA0179	NA	putative two-component response regulator	-0.359973	-1.87122
PAMr_nr_mas_03_2_G09	PA14_03590	PA0276	NA	putative membrane protein	0.0317369	-1.97624
PAMr_nr_mas_03_2_G10	PA14_48280	PA1237	NA	putative multidrug resistance efflux pump	0.952644	1.4439
PAMr_nr_mas_03_2_G11	PA14_67420	PA5105	hutC	histidine utilization genes repressor protein	1.66774	-0.0515941
PAMr_nr_mas_03_2_G12	PA14_54580	PA0751	NA	conserved hypothetical protein	-0.279529	-1.76554
PAMr_nr_mas_03_2_H01	PA14_71030	PA5378	NA	putative glycine betaine/L-proline ABC transporter, periplasmic component	0.00993756	1.22222
PAMr_nr_mas_03_2_H02	PA14_62200	PA4700	mrcB	penicillin-binding protein 1B	-1.75411	-0.327412
PAMr_nr_mas_03_2_H03	PA14_69610	PA5272	cyaA	adenylate cyclase	-1.6127	-0.516712
PAMr_nr_mas_03_2_H04	PA14_39240	PA1954	NA	conserved hypothetical protein	-1.85045	-1.15731
PAMr_nr_mas_03_2_H05	PA14_44880	PA1513	NA	putative membrane protein	-0.255883	-0.485598
PAMr_nr_mas_03_2_H06	PA14_69560	PA5267	hcpA	secreted protein Hcp	-0.0666626	0.801199
PAMr_nr_mas_03_2_H07	PA14_26670	PA2891	NA	putative biotin carboxylase/biotin carboxyl carrier protein	0.187608	0.851148
PAMr_nr_mas_03_2_H08	PA14_46980	PA1336	NA	putative two-component sensor	-0.969292	-2.22203
PAMr_nr_mas_03_2_H09	PA14_05770	PA0441	dhT	dihydropyrimidinase	-0.254446	-0.680592
PAMr_nr_mas_03_2_H10	PA14_63710	PA4819	NA	putative glycosyl transferase	-1.13327	-0.872552
PAMr_nr_mas_03_2_H11	PA14_37830	PA2062	NA	putative pyridoxal-phosphate dependent enzyme	-0.930556	-0.194803
PAMr_nr_mas_03_2_H12	PA14_26140	PA2931	NA	putative transcriptional regulator	-0.287156	0.0846562
PAMr_nr_mas_03_3_A01	PA14_02250	PA0178	cheA	putative two-component sensor	-1.02889	-0.164114
PAMr_nr_mas_03_3_A02	PA14_05700	PA0438	codB	cytosine permease	-0.348299	-1.14598
PAMr_nr_mas_03_3_A03	PA14_02250	PA0178	cheA	putative two-component sensor	-0.640535	-1.72645
PAMr_nr_mas_03_3_A04	PA14_16560	PA3698	NA	putative lipoprotein	-1.60354	-1.03521
PAMr_nr_mas_03_3_A05	PA14_05810	PA0444	amaB	N-carbamoyl-beta-alanine amidohydrolase	-0.00503186	-0.729959
PAMr_nr_mas_03_3_A06	PA14_39660	PA1921	NA	conserved hypothetical protein	0.483648	-0.601309
PAMr_nr_mas_03_3_A07	PA14_53200	PA0856	NA	conserved hypothetical protein	0.0419232	-0.235767
PAMr_nr_mas_03_3_A08	PA14_21220	PA3309	NA	conserved hypothetical protein	1.23927	-1.14747
PAMr_nr_mas_03_3_A09	PA14_13070	PA3926	NA	probable MFS transporter	-0.862152	-0.45651
PAMr_nr_mas_03_3_A10	PA14_58900	PA4541	NA	Large exoprotein	-1.17827	-1.12695
PAMr_nr_mas_03_3_A11	PA14_16830	PA3675	NA	conserved hypothetical protein	-0.583844	-0.828091
PAMr_nr_mas_03_3_A12	PA14_34010	PA2369	NA	conserved hypothetical protein	-0.322525	0.241245
PAMr_nr_mas_03_3_B01	PA14_30040	PA2635	NA	putative phosphatase	-0.135545	-0.511833
PAMr_nr_mas_03_3_B02	PA14_69940	PA5298	xpt	xanthine phosphoribosyltransferase	-1.00873	-2.23322
PAMr_nr_mas_03_3_B03	PA14_43550	PA1621	NA	putative hydrolase	-0.648832	-1.05017
PAMr_nr_mas_03_3_B04	PA14_21630	PA3278	NA	hypothetical protein	-0.57628	-0.201527
PAMr_nr_mas_03_3_B05	PA14_45720	PA1449	flhB	flagellar biosynthetic protein FlhB	-1.53776	-0.938356
PAMr_nr_mas_03_3_B06	PA14_41980	PA1745	NA	conserved hypothetical protein	-1.09727	-1.4025
PAMr_nr_mas_03_3_B07	PA14_40060	PA1891	NA	conserved hypothetical protein	-0.396595	-1.57648
PAMr_nr_mas_03_3_B08	PA14_08300	PA0641	NA	putative phage-related protein, tail component	-1.28035	-0.894032
PAMr_nr_mas_03_3_B09	PA14_50470	PA1078	flgC	flagellar basal-body rod protein FlgC	-0.849959	-1.60927
PAMr_nr_mas_03_3_B10	PA14_64520	PA4880	NA	putative bacterioferritin	-1.06404	-0.911266
PAMr_nr_mas_03_3_B11	PA14_27070	PA2864	NA	putative membrane protein	-0.350173	-0.0657782
PAMr_nr_mas_03_3_B12	PA14_34440	PA2337	mtlR	transcriptional regulator MtlR	-0.98241	-0.595819
PAMr_nr_mas_03_3_C01	PA14_38140	PA2040	NA	putative glutamine synthetase	-0.1873	-0.484789
PAMr_nr_mas_03_3_C02	PA14_69840	PA5290	NA	putative magnesium chelatase	-0.548052	-0.904367
PAMr_nr_mas_03_3_C03	PA14_72170	PA5468	NA	putative citrate transporter	-0.78845	-0.463232
PAMr_nr_mas_03_3_C04	PA14_61130	PA4619	NA	putative cytochrome c	-1.04609	-1.7724
PAMr_nr_mas_03_3_C05	PA14_16660	PA3690	NA	putative metal-transporting P-type ATPase	-1.25864	-1.69406
PAMr_nr_mas_03_3_C06	PA14_56840	PA4371	NA	putative thiol oxidoreductase	-1.38583	-0.764198
PAMr_nr_mas_03_3_C07	PA14_03350	NA	NA	Hypothetical protein	-1.89718	-0.36787
PAMr_nr_mas_03_3_C08	PA14_54600	PA0749	NA	hypothetical protein	-1.65154	-0.724922
PAMr_nr_mas_03_3_C09	PA14_15840	PA3756	NA	conserved hypothetical protein	-1.7411	0.281573
PAMr_nr_mas_03_3_C10	PA14_14380	PA3837	NA	putative transmembrane component of ABC transporte	-0.652765	-0.998107
PAMr_nr_mas_03_3_C11	PA14_72510	PA5495	thrB	homoserine kinase	-1.35838	-0.336645
PAMr_nr_mas_03_3_C12	PA14_49580	PA1146	NA	probable iron-containing alcohol dehydrogenase	-0.648176	0.637447
PAMr_nr_mas_03_3_D01	PA14_55440	PA0686	NA	probable type II secretion system protein	-1.80092	-1.15761
PAMr_nr_mas_03_3_D02	PA14_40930	PA1825	NA	conserved hypothetical protein	-0.951155	-0.901495
PAMr_nr_mas_03_3_D03	PA14_55180	PA0705	NA	probable glycosyl transferase	-1.2471	-0.998107
PAMr_nr_mas_03_3_D04	PA14_70370	PA5331	pyrE	orotate phosphoribosyltransferase	-0.279735	-0.915582
PAMr_nr_mas_03_3_D05	PA14_25640	PA2969	plsX	fatty acid/phospholipid synthesis protein	-1.56298	-0.945868
PAMr_nr_mas_03_3_D06	PA14_47090	PA1327	NA	putative protease	-1.89825	-0.232127
PAMr_nr_mas_03_3_D07	PA14_24980	PA3022	NA	conserved hypothetical protein	-1.06334	-0.561607
PAMr_nr_mas_03_3_D08	PA14_00020	PA0002	dnaN	DNA polymerase III, beta chain	-2.10196	-0.477506
PAMr_nr_mas_03_3_D09	PA14_56100	PA4318	NA	putative membrane protein	-1.59033	-1.33415
PAMr_nr_mas_03_3_D10	PA14_13110	PA3924	NA	probable medium-chain acyl-CoA ligase	-1.34787	0.101
PAMr_nr_mas_03_3_D11	PA14_63730	PA4821	NA	putative transporter	-1.20686	0.408689
PAMr_nr_mas_03_3_D12	PA14_13090	PA3925	NA	probable 3-ketoacyl-CoA thiolase	-1.40724	-0.245657
PAMr_nr_mas_03_3_E01	PA14_13070	PA3926	NA	probable MFS transporter	-1.04958	-0.338493
PAMr_nr_mas_03_3_E02	PA14_04030	PA0308	NA	putative lysophospholipase	-0.678835	-1.34826
PAMr_nr_mas_03_3_E03	PA14_53660	PA0821	NA	hypothetical protein	-1.83196	-1.35624
PAMr_nr_mas_03_3_E04	PA14_37730	PA2070	NA	putative TonB dependent receptor	0.0340891	-1.4497
PAMr_nr_mas_03_3_E05	PA14_05070	PA0389	NA	putative methionine biosynthesis protein	-1.33104	-0.64484
PAMr_nr_mas_03_3_E06	PA14_45630	PA1455	fliA	motility sigma factor FliA	-1.78153	-1.06575
PAMr_nr_mas_03_3_E07	NA	NA	NA	NA	-1.49012	-0.0873651
PAMr_nr_mas_03_3_E08	PA14_11290	PA4065	NA	putative permease	-0.759921	-0.723523
PAMr_nr_mas_03_3_E09	PA14_13030	PA3930	cioA	CioA, cyanide insensitive terminal oxidase	-1.25479	-0.173641
PAMr_nr_mas_03_3_E10	PA14_00760	PA0064	NA	hypothetical protein	-1.78519	0.2729
PAMr_nr_mas_03_3_E11	PA14_61950	PA4683	NA	hypothetical protein	0.0493567	0.0263873
PAMr_nr_mas_03_3_E12	PA14_41270	PA1798	NA	putative two-component sensor	-1.5139	0.71531
PAMr_nr_mas_03_3_F01	PA14_13800	PA3874	narH	respiratory nitrate reductase beta subuni	-0.247679	-1.2759
PAMr_nr_mas_03_3_F02	PA14_27740	PA2814	NA	conserved hypothetical protein	-1.08508	-0.335325
PAMr_nr_mas_03_3_F03	PA14_54590	PA0750	ung	uracil-DNA glycosylase	-1.73461	-0.895754
PAMr_nr_mas_03_3_F04	PA14_60960	PA4607	NA	conserved hypothetical protein	-0.570883	0.234944
PAMr_nr_mas_03_3_F05	PA14_27090	PA2863	lipH	lipase modulator protein	1.23199	0.62968
PAMr_nr_mas_03_3_F06	PA14_23540	PA3135	act	putative transcriptional activator	-1.48238	0.000577768
PAMr_nr_mas_03_3_F07	PA14_67090	PA5078	NA	periplasmic glucan biosynthesis protein, MdoG	0.159047	1.20356
PAMr_nr_mas_03_3_F08	PA14_68900	PA5217	NA	putative iron ABC transporter, periplasmic iron-binding protein	-1.14083	-0.450868
PAMr_nr_mas_03_3_F09	PA14_62350	PA4710	NA	putative haem/haemoglobin uptake outer membrane receptor PhuR precursor	-0.953906	-0.0465356
PAMr_nr_mas_03_3_F10	PA14_00750	PA0063	NA	putative aminopeptidase	-0.655608	0.982338
PAMr_nr_mas_03_3_F11	PA14_32810	NA	NA	hypothetical protein	-0.908431	-0.0379449
PAMr_nr_mas_03_3_F12	NA	NA	NA	NA	-1.58652	-0.0470413
PAMr_nr_mas_03_3_G01	PA14_66150	PA5003	NA	conserved hypothetical protein	-1.21641	-0.519696
PAMr_nr_mas_03_3_G02	PA14_10700	PA4117	NA	putative bacteriophytochrome	-1.061	-1.58633
PAMr_nr_mas_03_3_G03	PA14_21990	PA3247	NA	putative aspartyl aminopeptidase	-1.84041	-0.336381
PAMr_nr_mas_03_3_G04	PA14_08260	PA0638	NA	putative minor tail protein L	-0.218845	-0.570622
PAMr_nr_mas_03_3_G05	PA14_68260	PA5167	NA	probable c4-dicarboxylate-binding protein	-1.89852	-0.00570168
PAMr_nr_mas_03_3_G06	PA14_49000	PA0717	NA	hypothetical protein of bacteriophage Pf1	-0.83959	-0.281957
PAMr_nr_mas_03_3_G07	PA14_10440	PA4137	NA	putative porin	-0.664363	-1.55682
PAMr_nr_mas_03_3_G08	PA14_03180	PA0986	NA	conserved hypothetical protein	-1.20328	-0.205668
PAMr_nr_mas_03_3_G09	PA14_05410	PA0415	NA	putative chemotaxis protein methyltransferase CheR	-1.62239	-0.490729
PAMr_nr_mas_03_3_G10	PA14_19230	PA3468	NA	putative mechanosensitive ion channel family protein	-2.48422	-0.986754
PAMr_nr_mas_03_3_G11	PA14_35390	PA2257	pvcD	pyoverdine biosynthesis protein PvcD	-1.75411	-0.987045
PAMr_nr_mas_03_3_G12	PA14_29850	PA2649	nuoN	NADH dehydrogenase I chain N	-1.69423	-0.331895
PAMr_nr_mas_03_3_H01	PA14_61290	PA4632	NA	putative lipoprotein	-0.503276	0.232762
PAMr_nr_mas_03_3_H02	PA14_19630	PA3438	folE1	GTP cyclohydrolase I precursor	1.91733	2.88636
PAMr_nr_mas_03_3_H03	PA14_27180	PA2854	NA	putative ErfK/YbiS/YcfS/YnhG family protein	-0.537096	-0.746215
PAMr_nr_mas_03_3_H04	PA14_73190	PA5550	glmR	GlmR transcriptional regulator	-1.27721	-0.810219
PAMr_nr_mas_03_3_H05	PA14_16500	PA3702	NA	putative response regulator of the chemosensory-like operon	-0.772164	0.452018
PAMr_nr_mas_03_3_H06	PA14_10970	NA	NA	putative flavodoxin reductase	-0.897738	-0.330312
PAMr_nr_mas_03_3_H07	PA14_07170	PA0551	epd	D-erythrose 4-phosphate dehydrogenase	-2.68913	-0.763073
PAMr_nr_mas_03_3_H08	PA14_40600	PA1850	NA	putative transcriptional regulator	-1.1491	-0.845726
PAMr_nr_mas_03_3_H09	PA14_09550	PA4204	NA	putative 3-carboxymuconate cyclase	-0.802092	-0.541435
PAMr_nr_mas_03_3_H10	PA14_16260	PA3723	NA	putative oxidoreductase, FAD/FMN-binding	-1.48937	-0.685318
PAMr_nr_mas_03_3_H11	PA14_26670	PA2891	NA	putative biotin carboxylase/biotin carboxyl carrier protein	-1.0048	-1.16418
PAMr_nr_mas_03_3_H12	PA14_42890	PA1670	stp1	serine/threonine protein phosphatase	-1.53852	-0.440135
PAMr_nr_mas_03_4_A01	PA14_66200	PA5007	NA	putative heptose kinase WapQ	-0.619623	1.79476
PAMr_nr_mas_03_4_A02	PA14_22450	PA3227	ppiA	peptidyl-prolyl cis-trans isomerase A	0.178421	1.48306
PAMr_nr_mas_03_4_A03	PA14_03080	PA0249	NA	putative acetyltransferase	0.946376	1.12865
PAMr_nr_mas_03_4_A04	PA14_52300	PA0924	NA	hypothetical protein	0.845227	0.626479
PAMr_nr_mas_03_4_A05	PA14_52900	PA0879	NA	probable acyl-CoA dehydrogenase	-0.175132	0.431095
PAMr_nr_mas_03_4_A07	PA14_22820	PA3200	NA	putative PHP domain protein	-0.295618	-0.56188
PAMr_nr_mas_03_4_A08	PA14_59670	NA	NA	Conserved Hypothetical protein	-0.225786	0.21625
PAMr_nr_mas_03_4_A09	PA14_01320	PA0108	coIII	cytochrome c oxidase, subunit III	0.358345	-0.431561
PAMr_nr_mas_03_4_A10	PA14_03620	PA0278	NA	putative membrane protein	-1.69526	-0.629103
PAMr_nr_mas_03_4_A11	NA	NA	NA	NA	0.403225	-0.577733
PAMr_nr_mas_03_4_A12	PA14_08480	PA0662	argC	N-acetyl-gamma-glutamyl-phosphate reductase	0.0350689	1.11101
PAMr_nr_mas_03_4_B01	PA14_07330	PA0563	NA	conserved hypothetical protein	0.715228	1.76163
PAMr_nr_mas_03_4_B02	PA14_45660	PA1453	flhF	flagellar biosynthesis protein FlhF	0.151165	0.524856
PAMr_nr_mas_03_4_B04	PA14_07780	PA0596	NA	putative phosphotransferase	1.76028	-0.761666
PAMr_nr_mas_03_4_B05	PA14_37820	PA2063	NA	conserved hypothetical protein	0.92073	0.77105
PAMr_nr_mas_03_4_B06	PA14_73120	PA5545	NA	putative periplasmic transport protein	0.680844	1.79553
PAMr_nr_mas_03_4_B07	PA14_54230	PA0777	NA	hypothetical protein	0.250783	0.436038
PAMr_nr_mas_03_4_B08	PA14_62100	PA4691	PA4691	NA	0.582122	1.72969
PAMr_nr_mas_03_4_B09	PA14_04250	PA0326	NA	putative ATP-binding component of ABC transporter	0.147894	0.560056
PAMr_nr_mas_03_4_B10	PA14_30410	PA2604	NA	putative 24K membrane protein	0.478355	0.0216338
PAMr_nr_mas_03_4_B11	PA14_41710	PA1767	NA	putative membrain protein	-0.0263657	1.30396
PAMr_nr_mas_03_4_B12	PA14_25320	PA2997	nqrC	Na+-translocating NADH:ubiquinone oxidoreductase subunit Nrq3	0.0231048	1.35606
PAMr_nr_mas_03_4_C01	PA14_38340	PA2024	NA	putative ring-cleaving dioxygenase	1.24768	1.62369
PAMr_nr_mas_03_4_C02	PA14_68930	PA5219	NA	putative permease	0.504049	-0.147411
PAMr_nr_mas_03_4_C03	PA14_69070	PA5231	NA	putative ATP-binding/permease fusion ABC transporter	1.35754	0.857117
PAMr_nr_mas_03_4_C04	PA14_46270	PA1405	NA	putative helicase	0.704492	-0.992865
PAMr_nr_mas_03_4_C05	PA14_39850	PA1908	NA	putative MFS transporter	0.264778	-0.235767
PAMr_nr_mas_03_4_C06	PA14_10200	PA4156	NA	putative TonB-dependent receptor protein	0.551153	1.10399
PAMr_nr_mas_03_4_C07	PA14_38750	PA1991	NA	putative iron-containing alcohol dehydrogenase	1.16179	0.492503
PAMr_nr_mas_03_4_C08	PA14_58470	PA4505	dppD	putative dipeptide ABC transporter	0.880781	1.82639
PAMr_nr_mas_03_4_C09	PA14_48830	PA1196	NA	putative transcriptional regulator	0.448154	-0.331895
PAMr_nr_mas_03_4_C10	PA14_12540	PA3968	NA	possible pseudouridylate synthase	0.346608	-0.0779599
PAMr_nr_mas_03_4_C11	PA14_13590	PA3890	NA	putative permease of ABC-type transporter	0.792126	0.313279
PAMr_nr_mas_03_4_C12	PA14_52880	PA0881	NA	putative protein involved in propionate catabolism	0.422046	1.25707
PAMr_nr_mas_03_4_D01	PA14_35740	NA	tnpA	Transposase	-1.2483	0.613888
PAMr_nr_mas_03_4_D02	PA14_70830	PA5367	pstA	hosphate ABC transporter, permease protein	0.190476	0.466321
PAMr_nr_mas_03_4_D03	PA14_60110	NA	NA	hypothetical protein	-0.86283	0.415773
PAMr_nr_mas_03_4_D04	PA14_58660	PA4521	NA	transmembrane protein	-0.840266	-0.141766
PAMr_nr_mas_03_4_D05	PA14_00960	PA0080	NA	putative lipoprotein	0.596295	1.45806
PAMr_nr_mas_03_4_D06	PA14_61820	PA4673	NA	putative GTP-binding protein	0.342505	1.10782
PAMr_nr_mas_03_4_D08	PA14_00660	PA0054	NA	RNA 2'-phosphotransferase	-0.61332	-0.439063
PAMr_nr_mas_03_4_D09	PA14_04670	PA0357	mutM	formamidopyrimidine-DNA glycosylase	0.303574	0.106192
PAMr_nr_mas_03_4_D10	PA14_34810	PA2305	NA	putative non-ribosomal peptide synthetase	0.513679	-0.162313
PAMr_nr_mas_03_4_D11	PA14_53650	PA0822	NA	hypothetical protein	0.321385	0.212602
PAMr_nr_mas_03_4_D12	PA14_16560	PA3698	NA	putative lipoprotein	0.75886	1.96157
PAMr_nr_mas_03_4_E01	PA14_31370	PA2564	NA	putative trans-aconitate methyltransferase	0.837127	0.604717
PAMr_nr_mas_03_4_E02	PA14_56730	PA4362	NA	conserved hypothetical protein	0.890877	1.69545
PAMr_nr_mas_03_4_E03	PA14_16660	PA3690	NA	putative metal-transporting P-type ATPase	-0.974582	-0.0218039
PAMr_nr_mas_03_4_E04	PA14_23470	PA3141	wbpM	NA	-0.648395	-0.864835
PAMr_nr_mas_03_4_E05	PA14_01150	PA0094	PA0094	NA	-0.278087	0.413884
PAMr_nr_mas_03_4_E06	PA14_36180	PA2206	NA	putative transcriptional regulator, LysR family	-0.407308	0.861756
PAMr_nr_mas_03_4_E07	PA14_47910	PA1261	NA	putative transcriptional regulator	0.394163	-0.654521
PAMr_nr_mas_03_4_E08	PA14_34180	PA2357	msuE	NADH-dependent FMN reductase	0.184547	-0.246438
PAMr_nr_mas_03_4_E09	PA14_01340	PA0110	NA	conserved hypothetical protein	0.601131	1.20797
PAMr_nr_mas_03_4_E10	PA14_49420	PA1158	NA	probable two-component sensor	0.230491	0.399233
PAMr_nr_mas_03_4_E12	PA14_45210	PA1486	NA	putative D-aminopeptidase	0.0450542	0.398996
PAMr_nr_mas_03_4_F01	PA14_72340	PA5479	gltP	proton-glutamate symporter	-0.483667	1.57503
PAMr_nr_mas_03_4_F02	PA14_02360	PA0186	atsR	putative binding protein component of ABC transporter	0.34437	0.684772
PAMr_nr_mas_03_4_F03	PA14_58890	PA4540	NA	putative hemolysin activation/secretion protein	-1.13138	-0.198681
PAMr_nr_mas_03_4_F04	PA14_63680	PA4817	NA	conserved hypothetical protein	0.794557	1.90303
PAMr_nr_mas_03_4_F05	PA14_59900	NA	NA	Conserved hypothetical protein	-0.628328	-1.07753
PAMr_nr_mas_03_4_F06	PA14_09690	PA4196	NA	putative two-component response regulator	0.00875706	-0.00519911
PAMr_nr_mas_03_4_F07	PA14_63320	PA4791	NA	conserved hypothetical protein	0.129005	0.0266374
PAMr_nr_mas_03_4_F08	PA14_66560	PA5035	gltD	glutamate synthase small chain	0.451455	0.135783
PAMr_nr_mas_03_4_F09	PA14_23650	PA3128	NA	putative short-chain dehydrogenase	-0.314027	0.0799438
PAMr_nr_mas_03_4_F10	PA14_00300	PA0026	plcB	phospholipase C, PlcB	-0.153691	-0.141254
PAMr_nr_mas_03_4_F11	PA14_14360	PA3839	NA	putative sodium/sulphate transporter	0.446135	0.426384
PAMr_nr_mas_03_4_F12	PA14_39300	PA1949	rbsR	ribose operon repressor RbsR	0.142889	0.886002
PAMr_nr_mas_03_4_G01	PA14_36760	PA2150	NA	putative KU domain protein	-0.249524	0.840523
PAMr_nr_mas_03_4_G02	PA14_58180	PA4483	gatA	Glu-tRNA(Gln) amidotransferase subunit A	-1.31693	0.361986
PAMr_nr_mas_03_4_G03	PA14_47940	PA1258	NA	putative permease of ABC transporter	-0.393657	0.324293
PAMr_nr_mas_03_4_G04	PA14_11480	PA4049	NA	hypothetical protein	-0.221498	0.165
PAMr_nr_mas_03_4_G05	PA14_04920	PA0375	ftsX	cell division ABC transporter, permease protein FtsX	0.350336	1.05096
PAMr_nr_mas_03_4_G06	PA14_20870	PA3339	NA	putative membrane protein	1.76505	1.1585
PAMr_nr_mas_03_4_G07	PA14_02550	PA0208	mdcA	malonate decarboxylase alpha subunit	0.781869	0.901825
PAMr_nr_mas_03_4_G08	PA14_32330	PA2500	NA	putative cyanate permease	0.988774	0.495069
PAMr_nr_mas_03_4_G09	PA14_22470	PA3225	NA	putative transcriptional regulator, LysR family	1.63243	-0.591704
PAMr_nr_mas_03_4_G10	PA14_61060	PA4615	NA	putative ferredoxin--NADP+ reductase	1.12269	0.70605
PAMr_nr_mas_03_4_G11	PA14_60190	PA4542	clpB	clpB protein	0.163272	0.631051
PAMr_nr_mas_03_4_G12	PA14_49610	PA1144	NA	probable MFS transporter	0.256839	1.20587
PAMr_nr_mas_03_4_H01	PA14_18160	PA3567	NA	putative zinc-binding dehydrogenase	-0.69224	0.543174
PAMr_nr_mas_03_4_H02	PA14_68780	PA5207	NA	probable phosphate transporter	-1.07478	-0.060709
PAMr_nr_mas_03_4_H03	PA14_58050	PA4472	pmbA	PmbA protein	0.0780298	1.0501
PAMr_nr_mas_03_4_H04	PA14_21110	PA3319	plcN	non-hemolytic phospholipase C precursor	0.0931912	0.356036
PAMr_nr_mas_03_4_H05	PA14_16680	PA3688	NA	conserved hypothetical protein	1.16507	1.25187
PAMr_nr_mas_03_4_H06	PA14_37350	PA2107	NA	conserved hypothetical protein	0.313329	-0.724922
PAMr_nr_mas_03_4_H07	PA14_38950	PA1977	NA	putative transmembrane protein	-0.791131	-0.826955
PAMr_nr_mas_03_4_H08	PA14_34360	PA2342	mtlD	mannitol dehydrogenase	0.452189	-1.72223
PAMr_nr_mas_03_4_H09	PA14_56160	PA4322	NA	putative methanol dehydrogenase regulatory protein	-0.293553	-0.976582
PAMr_nr_mas_03_4_H10	NA	NA	NA	NA	-0.673568	-0.261041
PAMr_nr_mas_03_4_H11	PA14_24630	PA3051	NA	hypothetical protein	0.689325	0.142669
PAMr_nr_mas_03_4_H12	PA14_05690	PA0437	codA	cytosine deaminase	0.704844	-0.40004
PAMr_nr_mas_04_1_A01	PA14_34210	PA2354	NA	putative transcriptional regulator	-0.900467	2.4322
PAMr_nr_mas_04_1_A02	PA14_08220	PA0634	NA	hypothetical protein	-0.289838	2.28147
PAMr_nr_mas_04_1_A03	PA14_35880	NA	PAGI-1(16)	Probable aldehyde dehydrogenase	-0.53066	2.04891
PAMr_nr_mas_04_1_A04	PA14_63480	PA4804	NA	putative amino acid permease	-0.735064	1.69155
PAMr_nr_mas_04_1_A05	PA14_47190	PA1318	cyoB	cytochrome o ubiquinol oxidase subunit I	-0.588386	1.75216
PAMr_nr_mas_04_1_A07	PA14_03650	PA0280	cysA	sulfate transport protein CysA	-0.780413	2.56936
PAMr_nr_mas_04_1_A08	PA14_70530	PA5342	NA	putative AraC-family transcriptional regulator	-0.978034	2.56131
PAMr_nr_mas_04_1_A09	PA14_41220	PA1803	lon	Lon protease	-0.422674	3.66927
PAMr_nr_mas_04_1_A10	PA14_42750	PA1682	NA	putative MFS metabolite transporter	-1.33177	1.0679
PAMr_nr_mas_04_1_A11	PA14_69110	PA5234	NA	putative oxidoreductase, zinc-binding	-1.14414	0.0898608
PAMr_nr_mas_04_1_A12	PA14_06660	PA0510	nirE	putative uroporphyrin-III c-methyltransferase	-1.92121	2.02054
PAMr_nr_mas_04_1_B01	PA14_19650	PA3436	NA	putative membrane protein	-0.0321066	2.29004
PAMr_nr_mas_04_1_B02	PA14_23530	PA3136	NA	putative secretion protein	0.57781	0.787593
PAMr_nr_mas_04_1_B03	PA14_59380	NA	NA	Conserved hypothetical protein	-0.14441	0.911696
PAMr_nr_mas_04_1_B04	PA14_03520	PA0271	NA	conserved hypothetical protein	0.650004	0.794288
PAMr_nr_mas_04_1_B05	PA14_54860	NA	NA	hypothetical	0.174973	1.43802
PAMr_nr_mas_04_1_B06	PA14_49960	PA1114	NA	hypothetical protein	1.02637	1.76433
PAMr_nr_mas_04_1_B07	PA14_60230	PA4545	comL	competence lipoprotein ComL	-0.0301264	1.07218
PAMr_nr_mas_04_1_B08	PA14_01510	PA0124	NA	putative plasmid stabilisation system protein	-1.29413	0.596681
PAMr_nr_mas_04_1_B09	NA	NA	NA	NA	-1.81563	0.734467
PAMr_nr_mas_04_1_B10	PA14_41090	PA1812	mltD	membrane-bound lytic murein transglycosylase D precursor	-1.24229	1.6083
PAMr_nr_mas_04_1_B11	PA14_66670	PA5045	ponA	penicillin-binding protein 1A	-2.80907	2.09115
PAMr_nr_mas_04_1_B12	PA14_36110	PA2211	NA	putative hydrolase	-1.27745	1.46149
PAMr_nr_mas_04_1_C01	PA14_16990	PA3662	NA	hypothetical protein	0.0262451	2.90186
PAMr_nr_mas_04_1_C02	PA14_62040	NA	NA	putative paraquat-inducible protein A	0.0825043	1.78053
PAMr_nr_mas_04_1_C03	PA14_10090	NA	NA	putative LysR family transcription regulator	-0.204376	1.9956
PAMr_nr_mas_04_1_C04	PA14_15420	NA	tnpA	NA	-0.0434058	2.18608
PAMr_nr_mas_04_1_C06	NA	NA	NA	NA	0.338585	2.58971
PAMr_nr_mas_04_1_C07	PA14_16480	PA3703	NA	putative methylesterase, CheB-like	-0.517595	1.43235
PAMr_nr_mas_04_1_C08	PA14_19810	PA3422	NA	conserved hypothetical protein	-0.231916	1.54039
PAMr_nr_mas_04_1_C09	PA14_00460	PA0037	trpI	trpBA operon transcriptional activator	-0.549772	3.12428
PAMr_nr_mas_04_1_C10	PA14_65280	PA4942	hflK	protease subunit HflK	-2.15227	0.945365
PAMr_nr_mas_04_1_C11	PA14_26460	PA2909	cobK	ppfam02571, CbiJ, Precorrin-6x reductase	-0.860344	2.79528
PAMr_nr_mas_04_1_C12	PA14_65000	PA4922	azu	azurin precursor	-0.567	1.14285
PAMr_nr_mas_04_1_D01	PA14_30340	PA2611	cysG	siroheme synthase	0.942985	1.73454
PAMr_nr_mas_04_1_D02	PA14_51110	PA1021	NA	probable enoyl-CoA hydratase/isomerase	0.234859	1.77764
PAMr_nr_mas_04_1_D03	PA14_02830	PA0230	pcaB	3-carboxy-cis,cis-muconate cycloisomerase	-0.267181	2.47627
PAMr_nr_mas_04_1_D04	PA14_21020	PA3327	NA	putative non-ribosomal peptide synthetase	-0.552999	2.16956
PAMr_nr_mas_04_1_D05	PA14_51020	PA1029	NA	hypothetical protein	-0.650361	1.09056
PAMr_nr_mas_04_1_D06	PA14_51390	PA0999	pqsD	3-oxoacyl-[acyl-carrier-protein] synthase III	0.250025	2.01218
PAMr_nr_mas_04_1_D07	PA14_61050	PA4614	mscL	large conductance mechanosensitive channel	-0.571962	0.448261
PAMr_nr_mas_04_1_D08	PA14_38510	PA2009	hmgA	homogentisate 1,2-dioxygenase	-3.60913	-2.48589
PAMr_nr_mas_04_1_D09	PA14_15180	PA3781	NA	putative ABC transport system, membrane protein	-0.202137	4.44373
PAMr_nr_mas_04_1_D10	NA	NA	NA	NA	-1.46494	1.35093
PAMr_nr_mas_04_1_D11	PA14_71820	PA5440	NA	putative peptidase	-1.48987	1.43782
PAMr_nr_mas_04_1_D12	PA14_69240	PA5243	hemB	delta-aminolevulinic acid dehydratase	-1.3048	1.78534
PAMr_nr_mas_04_1_E01	PA14_64240	PA4857	NA	putative membrane protein, MarC family	0.380083	2.63224
PAMr_nr_mas_04_1_E02	PA14_39730	PA1917	NA	conserved hypothetical protein	1.95743	3.40911
PAMr_nr_mas_04_1_E03	PA14_01220	NA	NA	Hypothetical protein	-0.0170726	2.25066
PAMr_nr_mas_04_1_E04	PA14_62420	PA4717	NA	putative zinc metallopeptidase	-0.349548	2.12873
PAMr_nr_mas_04_1_E05	PA14_28520	NA	NA	hypothetical protein	0.0828932	2.52143
PAMr_nr_mas_04_1_E06	PA14_41280	PA1797	NA	putative beta-lactamase	0.81657	5.4854
PAMr_nr_mas_04_1_E07	NA	NA	NA	NA	-2.09755	1.58098
PAMr_nr_mas_04_1_E08	PA14_02190	PA0174	NA	putative chemotaxis protein	-1.20853	2.07624
PAMr_nr_mas_04_1_E09	PA14_09790	PA4182	NA	putative transcriptional regulator	-1.27504	2.65104
PAMr_nr_mas_04_1_E10	PA14_53520	PA0831	oruR	transcriptional regulator OruR	-0.393238	3.78496
PAMr_nr_mas_04_1_E11	PA14_48830	PA1196	NA	putative transcriptional regulator	0.28138	3.72744
PAMr_nr_mas_04_1_E12	PA14_59850	NA	NA	Conserved hypothetical protein	-1.85998	1.27433
PAMr_nr_mas_04_1_F01	PA14_57780	PA4448	hisD	histidinol dehydrogenase	-1.42749	1.25707
PAMr_nr_mas_04_1_F02	PA14_72650	PA5506	NA	putative transcriptional regulator	0.0505296	2.14717
PAMr_nr_mas_04_1_F03	PA14_50920	PA1037	NA	conserved hypothetical protein	0.242447	1.83595
PAMr_nr_mas_04_1_F04	PA14_50790	PA1050	NA	conserved hypothetical protein	-0.338725	2.3228
PAMr_nr_mas_04_1_F05	PA14_44190	PA1569	NA	putative sugar MFS transporter	0.487478	1.85883
PAMr_nr_mas_04_1_F06	PA14_51690	PA0974	NA	conserved hypothetical protein	-0.622669	1.5903
PAMr_nr_mas_04_1_F07	PA14_69170	PA5238	NA	putative acyltransferase	-1.97846	1.69974
PAMr_nr_mas_04_1_F08	PA14_30990	NA	NA	hypothetical	-1.68211	1.59248
PAMr_nr_mas_04_1_F09	NA	NA	NA	NA	-0.955971	2.15956
PAMr_nr_mas_04_1_F10	PA14_35920	NA	PAGI-1(12)	Predicted symporter	-1.1966	2.39084
PAMr_nr_mas_04_1_F11	PA14_50180	PA1099	fleR	two-component response regulator	-2.4341	1.59446
PAMr_nr_mas_04_1_F12	PA14_31850	PA2529	NA	putative protease	-1.28978	1.12207
PAMr_nr_mas_04_1_G01	PA14_36470	PA2174	NA	hypothetical protein	0.00206337	2.06074
PAMr_nr_mas_04_1_G02	PA14_28060	PA2787	cpg2	carboxypeptidase G2 precursor	-0.178172	1.73163
PAMr_nr_mas_04_1_G03	PA14_60730	PA4589	NA	putative outer membrane protein	-0.885929	2.59789
PAMr_nr_mas_04_1_G04	PA14_38220	PA2033	NA	putative siderophore-interacting protein	-0.149049	0.819446
PAMr_nr_mas_04_1_G05	PA14_48100	PA1247	aprE	alkaline protease secretion protein AprE	0.370802	1.98197
PAMr_nr_mas_04_1_G06	PA14_66770	PA5053	hslV	heat shock protein HslV	-0.121266	1.5338
PAMr_nr_mas_04_1_G07	PA14_24560	PA3058	pelG	PelG	-0.659765	1.45503
PAMr_nr_mas_04_1_G08	PA14_44950	PA1507	NA	putative transporter	-0.972741	1.81912
PAMr_nr_mas_04_1_G09	PA14_50040	PA1109	NA	probable transcriptional regulator	-1.30843	1.9475
PAMr_nr_mas_04_1_G10	PA14_60550	PA4576	NA	putative ATP-dependent protease	-1.76611	0.838086
PAMr_nr_mas_04_1_G11	PA14_09630	PA4199	NA	putative acyl-CoA dehydrogenase	-0.937415	1.76298
PAMr_nr_mas_04_1_G12	PA14_56090	PA4317	NA	conserved hypothetical protein	-2.09398	0.525088
PAMr_nr_mas_04_1_H01	PA14_20880	PA3338	NA	conserved hypothetical protein	0.0360485	2.42731
PAMr_nr_mas_04_1_H02	PA14_45430	PA1470	NA	putative short-chain dehydrogenase	-1.19207	1.75602
PAMr_nr_mas_04_1_H03	PA14_03170	PA0987	NA	conserved hypothetical protein	0.503503	1.83919
PAMr_nr_mas_04_1_H04	PA14_51630	PA0978	RS04	putative transposase	-0.666992	1.35216
PAMr_nr_mas_04_1_H05	PA14_54000	PA0792	prpD	propionate catabolic protein PrpD	-0.286744	3.38717
PAMr_nr_mas_04_1_H06	PA14_25780	PA2959	NA	putative deoxyribonuclease, TatD family	-0.806795	1.76973
PAMr_nr_mas_04_1_H07	PA14_06210	PA0475	NA	putative transcriptional regulator	1.20602	3.31785
PAMr_nr_mas_04_1_H08	PA14_69630	PA5274	rnk	nucleoside diphosphate kinase regulator	-0.967223	1.18318
PAMr_nr_mas_04_1_H09	NA	NA	NA	NA	-1.6919	1.44714
PAMr_nr_mas_04_1_H10	PA14_28150	PA2778	NA	conserved hypothetical protein	-0.839365	2.02834
PAMr_nr_mas_04_1_H11	PA14_51360	PA1001	phnA	anthranilate synthase component I	-1.63286	3.50793
PAMr_nr_mas_04_1_H12	PA14_05220	PA0399	NA	cystathionine beta-synthase	-2.06408	0.358179
PAMr_nr_mas_04_2_A01	PA14_45070	PA1496	NA	putative potassium channel	-0.0325027	0.0618074
PAMr_nr_mas_04_2_A03	PA14_68330	PA5171	arcA	arginine deiminase	0.813282	-0.0132448
PAMr_nr_mas_04_2_A04	PA14_31100	NA	NA	putative plasmid partitioning protein	0.276479	0.609075
PAMr_nr_mas_04_2_A05	PA14_51470	PA0992	cupC1	fimbrial subunit CupC1	1.60898	0.979735
PAMr_nr_mas_04_2_A07	PA14_29150	PA2706	NA	conserved hypothetical protein	0.770898	-0.390186
PAMr_nr_mas_04_2_A08	PA14_19020	PA3484	NA	hypothetical protein	0.873412	0.415065
PAMr_nr_mas_04_2_A09	PA14_23130	PA3177	NA	putative sensory box/GGDEF domain protein	0.0694611	0.738741
PAMr_nr_mas_04_2_A10	PA14_42130	PA1733	NA	putative proteasome-type protease	0.277988	0.661152
PAMr_nr_mas_04_2_A11	PA14_02770	PA0227	NA	putative CoA transferase, subunit B	0.0595145	-0.145101
PAMr_nr_mas_04_2_A12	PA14_40800	PA1835	NA	conserved hypothetical protein	2.17455	0.611826
PAMr_nr_mas_04_2_B01	NA	NA	NA	NA	-0.800301	0.982989
PAMr_nr_mas_04_2_B04	PA14_33170	PA2432	NA	putative transcriptional regulator	0.449254	-0.130236
PAMr_nr_mas_04_2_B05	PA14_53100	NA	NA	hypothetical protein	0.0472058	0.752222
PAMr_nr_mas_04_2_B06	PA14_14940	PA3798	NA	putative aminotransferase	0.654622	1.36733
PAMr_nr_mas_04_2_B07	PA14_71530	PA5420	purU2	formyltetrahydrofolate deformylase	0.95366	1.06511
PAMr_nr_mas_04_2_B08	PA14_11600	PA4039	NA	possible ABC transporter component	0.687206	0.339109
PAMr_nr_mas_04_2_B09	PA14_29300	PA2692	NA	putative transcriptional regulator	0.514224	0.389052
PAMr_nr_mas_04_2_B10	PA14_68800	PA5208	NA	putative phosphate transport regulator	0.62401	-0.201527
PAMr_nr_mas_04_2_B11	PA14_45760	PA1447	fliQ	flagellar biosynthetic protein FliQ	-1.25383	0.281573
PAMr_nr_mas_04_2_B12	PA14_27490	PA2829	NA	hypothetical protein	0.244721	1.10207
PAMr_nr_mas_04_2_C01	PA14_64310	PA4862	NA	putative ABC transport ATP-binding subunit	2.10714	0.619843
PAMr_nr_mas_04_2_C03	PA14_73090	PA5542	NA	putative beta-lactamase	0.899421	0.0278877
PAMr_nr_mas_04_2_C04	PA14_38300	PA2028	NA	putative glutamate uptake regulatory protein	1.23101	1.43336
PAMr_nr_mas_04_2_C05	PA14_32160	PA2512	antA	anthranilate dioxygenase large subunit	1.18468	0.991441
PAMr_nr_mas_04_2_C08	PA14_54490	PA0758	NA	hypothetical protein	1.52561	0.862639
PAMr_nr_mas_04_2_C09	PA14_22960	PA3191	NA	putative two-component sensor	1.46098	0.261077
PAMr_nr_mas_04_2_C10	PA14_22630	PA3216	NA	putative membrane protein	0.356669	0.325728
PAMr_nr_mas_04_2_C11	PA14_34190	PA2356	msuD	FMNH2-dependent methanesulfonate sulfonatase	-0.35184	0.206762
PAMr_nr_mas_04_2_C12	PA14_71890	PA5445	NA	putative coenzyme A transferase	-0.696641	0.372683
PAMr_nr_mas_04_2_D01	PA14_24170	PA3092	PA3092	NA	-0.370833	0.637904
PAMr_nr_mas_04_2_D02	PA14_71640	PA5428	NA	putative transcriptional regulator, LysR family	0.439524	0.170632
PAMr_nr_mas_04_2_D03	PA14_58110	PA4478	NA	putative Maf-like protein	-0.124883	0.179438
PAMr_nr_mas_04_2_D04	PA14_15600	NA	NA	NA	1.75492	1.16864
PAMr_nr_mas_04_2_D05	PA14_51570	NA	RS10	hypothetical protein	0.866721	0.265664
PAMr_nr_mas_04_2_D06	PA14_19340	PA3462	NA	putative sensor/response regulator hybrid	1.8048	0.829216
PAMr_nr_mas_04_2_D07	PA14_48760	PA1202	NA	putative hydrolase	1.76162	0.55058
PAMr_nr_mas_04_2_D08	PA14_55110	PA0713	NA	hypothetical protein	1.37308	0.540395
PAMr_nr_mas_04_2_D09	PA14_12850	PA3944	NA	probable acetyltransferase	1.12137	0.983422
PAMr_nr_mas_04_2_D10	PA14_69580	PA5269	NA	conserved hypothetical protein	0.231061	1.23372
PAMr_nr_mas_04_2_D11	PA14_64190	PA4853	fis	DNA-binding protein Fis	0.034285	0.695193
PAMr_nr_mas_04_2_D12	PA14_02580	PA0211	mdcD	malonate decarboxylase beta subunit	0.831951	1.28885
PAMr_nr_mas_04_2_E01	PA14_69990	PA5302	dadX	catabolic alanine racemase	-0.943365	0.237611
PAMr_nr_mas_04_2_E02	PA14_44260	PA1565	NA	putative oxidoreductase	0.505685	-0.107746
PAMr_nr_mas_04_2_E03	PA14_68620	PA5194	NA	conserved hypothetical protein	-0.633993	-0.503437
PAMr_nr_mas_04_2_E04	PA14_33230	PA2429	NA	hypothetical protein	-0.379618	0.241003
PAMr_nr_mas_04_2_E05	PA14_18670	PA3531	bfrB	bacterioferritin	0.871182	1.10697
PAMr_nr_mas_04_2_E06	PA14_64220	PA4855	purD	phosphoribosylamine--glycine ligase	-0.797392	0.341258
PAMr_nr_mas_04_2_E07	PA14_65110	PA4930	alr	biosynthetic alanine racemase	2.20542	0.293361
PAMr_nr_mas_04_2_E08	PA14_27430	PA2835	NA	putative multidrug efflux MFS transporter	1.37244	1.50417
PAMr_nr_mas_04_2_E09	PA14_56750	PA4364	NA	conserved hypothetical protein	0.65036	0.997936
PAMr_nr_mas_04_2_E10	PA14_56810	PA4369	NA	putative lemA-like protein	1.17586	1.27703
PAMr_nr_mas_04_2_E11	PA14_50460	PA1079	flgD	flagellar basal-body rod modification protein FlgD	0.478172	0.240276
PAMr_nr_mas_04_2_E12	PA14_29000	PA2719	NA	putative protease	0.202316	0.571365
PAMr_nr_mas_04_2_F01	PA14_07740	PA0593	pdxA	pyridoxal phosphate biosynthetic protein PdxA	-0.254652	0.373158
PAMr_nr_mas_04_2_F03	PA14_20960	PA3332	NA	putativ isomerase	0.635062	-0.402439
PAMr_nr_mas_04_2_F04	PA14_65860	NA	NA	putative sensor histidine kinase/response regulator	0.387868	0.0625537
PAMr_nr_mas_04_2_F05	PA14_53400	PA0840	NA	probable oxidoreductase	0.744175	0.0253868
PAMr_nr_mas_04_2_F06	PA14_28400	PA2760	NA	putative outer membrane porin, OprD family	0.55404	1.13989
PAMr_nr_mas_04_2_F07	PA14_31290	PA2570	pa1L	PA-I galactophilic lectin	0.899592	1.57185
PAMr_nr_mas_04_2_F08	PA14_47370	PA1303	lepB	signal peptidase	-0.529374	1.17454
PAMr_nr_mas_04_2_F09	PA14_73350	PA5563	soj	chromosome partitioning protein	-0.157529	1.02428
PAMr_nr_mas_04_2_F10	PA14_31900	PA2526	NA	putative efflux transporter	-0.233961	0.856454
PAMr_nr_mas_04_2_F11	PA14_67920	PA5142	hisH1	lutamine amidotransferase class-I	0.00501734	-0.296374
PAMr_nr_mas_04_2_F12	PA14_48090	PA1248	aprF	alkaline protease secretion outer membrane protein AprF precursor	-0.134941	0.0161255
PAMr_nr_mas_04_2_G01	PA14_68870	PA5215	gcvT1	glycine-cleavage system protein T1	-0.621581	-0.0965288
PAMr_nr_mas_04_2_G02	PA14_47330	PA1307	NA	putative glutamine amidotransferase	-0.558596	-0.171322
PAMr_nr_mas_04_2_G03	PA14_37550	PA2085	NA	putative ring-hydroxylating dioxygenase small subunit	-0.0156897	-0.439867
PAMr_nr_mas_04_2_G04	PA14_41140	PA1809	NA	putative ABC transporter, permease protein	0.279684	0.646574
PAMr_nr_mas_04_2_G06	PA14_10700	PA4117	NA	putative bacteriophytochrome	0.155204	0.477087
PAMr_nr_mas_04_2_G07	PA14_16070	PA3736	hom	homoserine dehydrogenase	-0.100809	0.489703
PAMr_nr_mas_04_2_G08	PA14_52740	PA0893	argR	transcriptional regulator ArgR	-0.345592	-0.0220558
PAMr_nr_mas_04_2_G09	PA14_43280	PA1642	selD	selenophosphate synthetase	-0.391141	0.127905
PAMr_nr_mas_04_2_G10	PA14_70060	PA5306	NA	putative lipoprotein	-0.481965	0.152494
PAMr_nr_mas_04_2_G11	PA14_18910	PA3492	NA	putative NADH:ubiquinone oxidoreductase, subunit RnfD	-0.323563	-0.500731
PAMr_nr_mas_04_2_G12	PA14_24370	PA3076	NA	hypothetical protein	-0.244195	-0.521595
PAMr_nr_mas_04_2_H01	PA14_26870	PA2878	NA	conserved hypothetical protein	0.149819	0.300087
PAMr_nr_mas_04_2_H02	PA14_04340	PA0333	NA	putative epimerase	-0.410463	-0.0308784
PAMr_nr_mas_04_2_H03	PA14_09150	PA4236	katA	catalase	-0.303678	-0.0361776
PAMr_nr_mas_04_2_H04	PA14_48170	PA1242	NA	conserved hypothetical protein	0.263833	-0.149978
PAMr_nr_mas_04_2_H05	PA14_55880	PA4301	NA	putative pilus assembly protein	-0.684984	0.320704
PAMr_nr_mas_04_2_H06	PA14_28510	PA2752	NA	putative membrane protein	-1.80197	-0.340342
PAMr_nr_mas_04_2_H07	NA	NA	NA	NA	0.163272	-0.0794842
PAMr_nr_mas_04_2_H08	NA	PA1015	NA	NA	-0.743487	-0.0392075
PAMr_nr_mas_04_2_H09	PA14_35330	PA2262	NA	putative 2-ketogluconate transporter	-0.401004	0.404199
PAMr_nr_mas_04_2_H10	PA14_58630	PA4519	NA	putative ornithine decarboxylase	-0.550632	0.0411268
PAMr_nr_mas_04_2_H11	PA14_19540	PA3445	NA	putative ABC-type transporter periplasmic sulfonate-binding protein	-0.600299	0.15642
PAMr_nr_mas_04_2_H12	NA	NA	NA	NA	0.119732	1.67397
PAMr_nr_mas_04_3_A01	PA14_56730	PA4362	NA	conserved hypothetical protein	-0.215581	0.0301377
PAMr_nr_mas_04_3_A02	PA14_71530	PA5420	purU2	formyltetrahydrofolate deformylase	0.178996	0.0343856
PAMr_nr_mas_04_3_A03	PA14_01600	PA0130	NA	putative aldehyde dehydrogenase	-0.121266	0.263733
PAMr_nr_mas_04_3_A04	PA14_68610	PA5193	hslO	putative chaperonin, 33 kDa	-1.22934	-0.719889
PAMr_nr_mas_04_3_A05	PA14_24330	PA3079	NA	putative export protein	-0.62441	0.500198
PAMr_nr_mas_04_3_A07	PA14_16630	PA3692	NA	putative outer membrane protein, OmpA	0.292299	0.65455
PAMr_nr_mas_04_3_A08	PA14_31470	PA2557	NA	putative acyl-CoA synthetases (AMP-forming)	-1.22335	1.79764
PAMr_nr_mas_04_3_A09	PA14_55900	PA4303	NA	putative pilus assembly protein	0.0403572	0.245361
PAMr_nr_mas_04_3_A10	PA14_47250	PA1314	NA	conserved hypothetical protein	-1.64974	1.39329
PAMr_nr_mas_04_3_A11	PA14_27580	PA2821	NA	putative glutathione S-transferase	-0.823396	0.297205
PAMr_nr_mas_04_3_A12	PA14_46010	PA1425	NA	putative ATP-binding component of ABC transporter	-1.42996	2.36777
PAMr_nr_mas_04_3_B01	NA	NA	NA	NA	-0.764148	0.368169
PAMr_nr_mas_04_3_B02	PA14_70950	PA5373	betB	betaine aldehyde dehydrogenase	0.545194	-0.426208
PAMr_nr_mas_04_3_B03	PA14_49320	PA1167	NA	hypothetical	0.463364	0.824555
PAMr_nr_mas_04_3_B04	PA14_43270	PA1643	NA	putative ATPase	0.463364	-0.137665
PAMr_nr_mas_04_3_B05	PA14_03100	NA	NA	hypothetical protein	0.304137	-0.194544
PAMr_nr_mas_04_3_B06	NA	NA	NA	NA	0.141155	0.330749
PAMr_nr_mas_04_3_B07	PA14_51590	NA	RS08	hypothetical protein	0.177463	-0.0937274
PAMr_nr_mas_04_3_B08	PA14_45560	PA1460	NA	putative chemotaxis transmembrane proton channel	1.94573	0.594614
PAMr_nr_mas_04_3_B09	PA14_24150	PA3093	PA3093	NA	1.21398	0.412232
PAMr_nr_mas_04_3_B10	PA14_45180	PA1488	NA	putative oxidoreductase	0.205368	0.766796
PAMr_nr_mas_04_3_B11	PA14_24290	PA3082	gbt	glycine betaine transmethylase	0.737169	0.66911
PAMr_nr_mas_04_3_B12	PA14_01200	NA	NA	Hypothetical protein	-0.0521418	2.25371
PAMr_nr_mas_04_3_C01	NA	NA	NA	NA	-0.230281	0.852032
PAMr_nr_mas_04_3_C02	PA14_03830	PA0293	aguB	N-carbamoylputrescine amidohydrolase	-0.82362	0.122237
PAMr_nr_mas_04_3_C03	PA14_44210	PA1567	NA	putative Glycine/D-amino acid oxidase	0.383235	0.298166
PAMr_nr_mas_04_3_C04	PA14_41970	PA1746	NA	conserved hypothetical protein	1.64746	-0.33955
PAMr_nr_mas_04_3_C05	PA14_39360	PA1945	NA	putative sigma-54 dependent transcriptional regulator	2.08837	-0.0685679
PAMr_nr_mas_04_3_C06	NA	NA	NA	NA	1.7652	1.93095
PAMr_nr_mas_04_3_C08	PA14_16330	PA3716	NA	conserved hypothetical protein	-0.716928	0.0301377
PAMr_nr_mas_04_3_C09	PA14_04070	PA0312	NA	conserved hypothetical protein	0.134408	-0.188086
PAMr_nr_mas_04_3_C10	PA14_54830	PA0730	NA	putative transferase	-0.795379	1.2197
PAMr_nr_mas_04_3_C11	PA14_42160	PA1730	NA	conserved hypothetical protein	-0.250344	-0.0031892
PAMr_nr_mas_04_3_C12	PA14_02470	PA0196	pntB	pyridine nucleotide transhydrogenase, beta subunit	-0.707658	1.72464
PAMr_nr_mas_04_3_D01	PA14_00310	PA0027	NA	putative peptidyl-prolyl isomerase	0.449805	1.17602
PAMr_nr_mas_04_3_D02	PA14_19800	PA3423	NA	putative transcriptional regulator, AraC family	1.01247	-0.607903
PAMr_nr_mas_04_3_D03	PA14_14040	PA3861	NA	putative ATP-dependent RNA helicase RhlB	-0.461149	0.745935
PAMr_nr_mas_04_3_D04	PA14_28280	PA2770	NA	putative phenazine biosynthesis protein, PhzF family	1.33846	0.422613
PAMr_nr_mas_04_3_D05	PA14_01430	PA0117	NA	putative short chain dehydrogenase	0.17344	-0.0878739
PAMr_nr_mas_04_3_D06	PA14_21770	PA3265	NA	putative DMT superfamily transport protein	0.713997	0.304647
PAMr_nr_mas_04_3_D07	PA14_03720	PA0285	NA	putative sensory box/GGDEF domain/EAL domain protein	0.717337	0.331227
PAMr_nr_mas_04_3_D08	PA14_60650	PA4583	NA	conserved hypothetical protein	0.971748	-0.457585
PAMr_nr_mas_04_3_D09	PA14_55760	PA4291	NA	conserved hypothetical protein	0.206322	-0.257126
PAMr_nr_mas_04_3_D10	PA14_07840	PA0601	NA	putative two-component response regulator	-0.94016	0.28037
PAMr_nr_mas_04_3_D11	PA14_71850	PA5442	NA	conserved hypothetical protein	-1.00572	-0.182665
PAMr_nr_mas_04_3_D12	PA14_38840	PA1984	NA	NAD+ dependent acetaldehyde dehydrogenase	0.525833	1.46189
PAMr_nr_mas_04_3_E01	PA14_45680	PA1452	flhA	flagellar biosynthesis protein FlhA	-1.0426	-1.05281
PAMr_nr_mas_04_3_E02	PA14_59720	NA	cupD2	putative pili assembly chaperone	0.650004	-0.123072
PAMr_nr_mas_04_3_E03	NA	NA	NA	NA	-0.822273	-0.717653
PAMr_nr_mas_04_3_E04	PA14_31950	PA2524	NA	putative heavy metal sensor histidine kinase	-0.976193	1.06961
PAMr_nr_mas_04_3_E05	PA14_71680	PA5431	NA	putative transcriptional regulator, GntR family	-0.699724	-0.244355
PAMr_nr_mas_04_3_E06	PA14_46850	PA1347	NA	putative transcriptional regulator	1.56628	0.529034
PAMr_nr_mas_04_3_E08	PA14_03070	PA0248	NA	putative transcriptional regulator	0.270254	0.464681
PAMr_nr_mas_04_3_E09	PA14_04510	PA0344	NA	conserved hypothetical protein	-0.787333	-0.181891
PAMr_nr_mas_04_3_E10	PA14_67680	PA5125	ntrC	two-component response regulator NtrC	-0.561611	0.170632
PAMr_nr_mas_04_3_E11	PA14_06480	PA0496	NA	putative hydrolase	-1.21211	0.368407
PAMr_nr_mas_04_3_E12	PA14_70980	PA5375	betT1	choline/carnitine/betaine transporter family protein	-1.37332	0.143652
PAMr_nr_mas_04_3_F01	PA14_18300	PA3559	NA	putative nucleotide sugar dehydrogenase	-1.66616	1.02924
PAMr_nr_mas_04_3_F02	PA14_21000	PA3329	NA	hypothetical protein	-0.589252	-0.0228116
PAMr_nr_mas_04_3_F03	PA14_51280	PA1009	NA	Putative glycine cleavage system transcriptional repressor	0.972423	-0.0693289
PAMr_nr_mas_04_3_F04	PA14_24490	PA3063	NA	conserved hypothetical protein	0.0485746	-0.183697
PAMr_nr_mas_04_3_F05	NA	NA	NA	NA	0.484925	0.183104
PAMr_nr_mas_04_3_F06	PA14_59050	PA3849	NA	Nucleoid-associated protein	-0.386738	-0.0921999
PAMr_nr_mas_04_3_F07	PA14_01170	PA0096	NA	conserved hypothetical protein	1.49478	-0.0932182
PAMr_nr_mas_04_3_F08	PA14_44800	PA1519	NA	putative transporter	-0.371251	0.139719
PAMr_nr_mas_04_3_F09	PA14_62670	PA4737	NA	conserved hypothetical protein	0.283641	0.325489
PAMr_nr_mas_04_3_F10	PA14_69130	PA5235	glpT	glycerol-3-phosphate transporter	-0.586006	-0.435311
PAMr_nr_mas_04_3_F11	PA14_68390	PA5177	NA	putative hydrolase	-0.263687	-0.0207964
PAMr_nr_mas_04_3_F12	PA14_37030	PA2130	cupA3	usher	-0.655171	-0.0551373
PAMr_nr_mas_04_3_G01	PA14_20000	PA3409	NA	putative Fe2+-dicitrate sensor, membrane component	-0.948634	-0.358858
PAMr_nr_mas_04_3_G02	PA14_07450	PA0574	PA0574	Hypothetical protein	-0.231916	-0.439331
PAMr_nr_mas_04_3_G03	PA14_54000	PA0792	prpD	propionate catabolic protein PrpD	-0.909569	-0.178281
PAMr_nr_mas_04_3_G04	PA14_66660	PA5044	pilM	type 4 fimbrial biogenesis protein PilM	-0.297064	0.191162
PAMr_nr_mas_04_3_G05	PA14_64590	PA4887	NA	putative MFS transporter	2.6647	3.49601
PAMr_nr_mas_04_3_G06	PA14_26560	PA2900	NA	putative outer membrane protein precursor	0.570257	-0.54906
PAMr_nr_mas_04_3_G07	PA14_66540	PA5033	NA	hypothetical protein	1.10354	-0.123328
PAMr_nr_mas_04_3_G08	PA14_35230	PA2269	NA	putative efflux protein	-0.205597	0.118291
PAMr_nr_mas_04_3_G09	PA14_29260	PA2696	NA	putative transcriptional regulator	-1.03981	-0.338493
PAMr_nr_mas_04_3_G10	PA14_14520	PA3826	NA	putative membrane protein	-0.874143	-0.735
PAMr_nr_mas_04_3_G11	PA14_38660	PA1999	NA	putative CoA transferase, subunit A	-0.808139	0.781562
PAMr_nr_mas_04_3_G12	PA14_15190	PA3780	NA	putative TRAP-type C4-dicarboxylate transport protein	-0.081217	0.557284
PAMr_nr_mas_04_3_H01	PA14_57560	PA4430	NA	putative cytochrome b	1.33941	0.446617
PAMr_nr_mas_04_3_H02	PA14_16150	PA3731	NA	putative phage shock protein	-0.57628	0.518816
PAMr_nr_mas_04_3_H03	PA14_52160	PA0935	NA	conserved hypothetical protein	-0.291283	0.176015
PAMr_nr_mas_04_3_H04	PA14_15250	PA3775	NA	putative membrane protein	-0.475798	-0.0508351
PAMr_nr_mas_04_3_H05	PA14_42970	PA1663	NA	putative sigma-54 dependent transcriptional regulator	-0.304092	1.80052
PAMr_nr_mas_04_3_H06	PA14_33810	PA2386	pvdA	L-ornithine N5-oxygenase	-0.507974	0.704242
PAMr_nr_mas_04_3_H07	PA14_46140	PA1416	NA	putative oxidoreductase	-1.06777	0.43839
PAMr_nr_mas_04_3_H08	PA14_33980	NA	NA	hypothetical	-1.10243	0.00935914
PAMr_nr_mas_04_3_H09	PA14_52400	PA0917	kup	potassium uptake protein Kup	-0.745927	0.430389
PAMr_nr_mas_04_3_H10	PA14_14960	PA3797	NA	putative amidohydrolase	-0.961939	-0.0952553
PAMr_nr_mas_04_3_H11	PA14_46700	PA1360	NA	putative membrane protein	-1.35153	0.723881
PAMr_nr_mas_04_3_H12	PA14_31060	NA	NA	hypothetical	-1.02518	0.210169
PAMr_nr_mas_04_4_A01	PA14_68000	PA5148	NA	conserved hypothetical protein	1.16048	1.24332
PAMr_nr_mas_04_4_A02	NA	NA	NA	NA	-0.235188	1.14645
PAMr_nr_mas_04_4_A03	PA14_33340	NA	NA	hypothetical	-0.0579063	2.3212
PAMr_nr_mas_04_4_A04	PA14_20290	PA3385	NA	DNA binding-protein	1.21073	1.31408
PAMr_nr_mas_04_4_A05	PA14_63500	PA4805	NA	putative class III aminotransferase	1.72804	0.656827
PAMr_nr_mas_04_4_A07	PA14_36500	PA2172	NA	putative cellulase	0.525289	0.740091
PAMr_nr_mas_04_4_A08	PA14_03480	PA0268	NA	putative transcriptional regulator, GntR family	0.420019	0.699041
PAMr_nr_mas_04_4_A09	PA14_72000	PA5454	rmd	oxidoreductase Rmd	2.13498	1.24457
PAMr_nr_mas_04_4_A10	PA14_30850	NA	NA	NA	-0.0836127	0.477087
PAMr_nr_mas_04_4_A11	PA14_57070	PA4391	NA	conserved hypothetical protein	2.3689	3.11639
PAMr_nr_mas_04_4_B01	PA14_01140	NA	NA	conserved hypothetical protein	-0.170271	1.25832
PAMr_nr_mas_04_4_B02	PA14_67630	PA5121	NA	putative small-conductance mechanosensitive channel	0.377671	1.37061
PAMr_nr_mas_04_4_B03	PA14_39350	PA1946	rbsB	binding protein component precursor of ABC ribose transporter	0.202126	0.430153
PAMr_nr_mas_04_4_B04	PA14_27400	PA2838	NA	putative ranscriptional regulator, LysR family	2.20292	2.99104
PAMr_nr_mas_04_4_B05	PA14_05300	PA0406	NA	putative tonB domain protein	2.94041	2.7294
PAMr_nr_mas_04_4_B06	PA14_58090	PA4476	NA	conserved hypothetical protein	0.391017	-0.7718
PAMr_nr_mas_04_4_B07	PA14_64170	PA4851	NA	conserved hypothetical protein	1.3802	1.00831
PAMr_nr_mas_04_4_B08	PA14_00780	PA0066	NA	putative carbonic anhydrases	0.795251	1.71181
PAMr_nr_mas_04_4_B09	PA14_25820	PA2955	NA	putative lipoprotein	-0.765706	0.460697
PAMr_nr_mas_04_4_B10	PA14_61410	NA	NA	conserved hypothetical protein	0.477624	-0.95889
PAMr_nr_mas_04_4_B11	PA14_43110	PA1655	NA	putative glutathione S-transferase	-0.187097	0.468429
PAMr_nr_mas_04_4_B12	PA14_07070	PA0545	NA	putative reductase	-0.854923	0.800976
PAMr_nr_mas_04_4_C01	PA14_52630	PA0901	aruE	succinylglutamate desuccinylase	0.268933	0.3372
PAMr_nr_mas_04_4_C02	PA14_43240	PA1644	NA	conserved hypothetical protein	0.147317	1.55474
PAMr_nr_mas_04_4_C03	PA14_55140	PA0709	NA	hypothetical protein	0.763574	1.07046
PAMr_nr_mas_04_4_C04	PA14_18230	PA3563	fruR	transcriptional repressor of fru operon	0.623296	-0.120771
PAMr_nr_mas_04_4_C05	PA14_73120	PA5545	NA	putative periplasmic transport protein	0.113737	0.209926
PAMr_nr_mas_04_4_C06	PA14_49350	PA1164	NA	conserved hypothetical protein	0.567377	-0.0878739
PAMr_nr_mas_04_4_C08	PA14_54570	PA0752	NA	conserved hypothetical protein	0.312579	1.09482
PAMr_nr_mas_04_4_C09	PA14_68980	PA5223	ubiH	2-octaprenyl-6-methoxyphenyl hydroxylase	0.542484	-0.183955
PAMr_nr_mas_04_4_C10	PA14_31800	PA2533	NA	putative sodium:alanine symporter	0.346049	-0.464308
PAMr_nr_mas_04_4_C11	PA14_10960	NA	NA	putative ferridoxin oxidoreductase subunit	0.0846431	0.935544
PAMr_nr_mas_04_4_C12	PA14_57140	PA4396	NA	putative two-component response regulator	-0.657139	0.301767
PAMr_nr_mas_04_4_D01	PA14_67380	PA5102	NA	putative fatty acid desaturase	-0.942449	0.806322
PAMr_nr_mas_04_4_D02	PA14_09150	PA4236	katA	catalase	-0.839815	-0.0210483
PAMr_nr_mas_04_4_D03	PA14_25560	PA2976	rne	ribonuclease E	0.36374	-0.483439
PAMr_nr_mas_04_4_D04	PA14_57760	PA4446	algW	AlgW protein	-0.325638	-1.64415
PAMr_nr_mas_04_4_D05	PA14_47760	PA1273	cobB	cobyrinic acid a,c-diamide synthase	-0.678176	-0.609828
PAMr_nr_mas_04_4_D06	PA14_35640	PA2239	NA	putative glycosyltransferase	0.232201	-0.614229
PAMr_nr_mas_04_4_D07	PA14_51790	PA0966	ruvA	Holliday junction DNA helicase RuvA	0.651603	-0.916445
PAMr_nr_mas_04_4_D08	PA14_17600	PA3611	NA	putative secreted protein	0.306952	-1.90382
PAMr_nr_mas_04_4_D09	PA14_62410	PA4716	NA	hypothetical	0.855553	-0.739203
PAMr_nr_mas_04_4_D10	PA14_64770	PA4901	mdlC	benzoylformate decarboxylase	0.332047	-0.622213
PAMr_nr_mas_04_4_D11	PA14_60730	PA4589	NA	putative outer membrane protein	0.507685	-0.75211
PAMr_nr_mas_04_4_D12	PA14_29550	PA2671	NA	conserved hypothetical protein	-0.677957	0.249233
PAMr_nr_mas_04_4_E01	PA14_09820	PA4180	NA	putative acetolactate synthase large subunit	0.443381	0.253828
PAMr_nr_mas_04_4_E02	PA14_49070	PA1188	NA	hypothetical	-0.987711	0.91564
PAMr_nr_mas_04_4_E03	PA14_23810	PA3116	asd	putative aspartate-semialdehyde dehydrogenase	-1.42823	-0.620009
PAMr_nr_mas_04_4_E04	PA14_63010	PA4763	recN	DNA repair protein RecN	1.13537	0.535992
PAMr_nr_mas_04_4_E05	NA	NA	NA	NA	1.72969	0.221354
PAMr_nr_mas_04_4_E06	PA14_63570	PA4810	fdnI	nitrate-inducible formate dehydrogenase, gamma subunit	0.590199	-0.387526
PAMr_nr_mas_04_4_E08	PA14_72020	PA5456	NA	conserved hypothetical protein	0.522389	-0.832353
PAMr_nr_mas_04_4_E09	PA14_55380	PA0692	NA	hypothetical protein	-0.0317105	-0.0634966
PAMr_nr_mas_04_4_E10	PA14_64950	PA4918	pncA	nicotinamidase	0.475433	-0.769828
PAMr_nr_mas_04_4_E11	PA14_46070	PA1421	gbuA	guanidinobutyrase	0.172481	-0.624968
PAMr_nr_mas_04_4_E12	PA14_45050	PA1498	pykF	pyruvate kinase I	1.55522	0.222568
PAMr_nr_mas_04_4_F01	PA14_24180	PA3091	PA3091	NA	1.51865	2.217
PAMr_nr_mas_04_4_F02	PA14_34340	PA2344	mtlZ	fructokinase	-1.14224	0.173079
PAMr_nr_mas_04_4_F03	PA14_22190	NA	NA	NA	-1.01753	-0.173641
PAMr_nr_mas_04_4_F04	NA	NA	NA	NA	0.20079	1.30913
PAMr_nr_mas_04_4_F05	PA14_59590	NA	NA	Hypothetical protein	1.22323	-0.577186
PAMr_nr_mas_04_4_F06	PA14_61960	PA4684	NA	conserved hypothetical protein	0.925664	-0.635449
PAMr_nr_mas_04_4_F07	PA14_05740	PA0439	NA	putative dihydroorotate dehydrogenase	1.34196	-1.5787
PAMr_nr_mas_04_4_F08	PA14_63540	PA4808	selA	L-seryl-tRNA(ser) selenium transferase	0.774557	-0.755482
PAMr_nr_mas_04_4_F09	PA14_47060	PA1330	NA	putative short chain dehydrogenase	0.69709	-0.10443
PAMr_nr_mas_04_4_F10	PA14_56880	PA4374	NA	putative membrane fusion protein	0.887799	-0.322668
PAMr_nr_mas_04_4_F11	PA14_08450	PA0659	NA	putative membrane protein	0.0834766	0.011114
PAMr_nr_mas_04_4_F12	PA14_56960	PA4382	NA	hypothetical protein	-0.262248	1.17728
PAMr_nr_mas_04_4_G01	PA14_64920	PA4915	NA	putative methyl-accepting chemotaxis protein	-1.50588	0.834983
PAMr_nr_mas_04_4_G02	PA14_70570	PA5345	recG	ATP-dependent DNA helicase RecG	0.613117	-0.0207964
PAMr_nr_mas_04_4_G03	PA14_46330	PA1399	NA	putative transcriptional regulator	0.0199629	0.768364
PAMr_nr_mas_04_4_G04	PA14_50810	PA1048	NA	probable outer membrane protein precursor	0.845055	-0.480202
PAMr_nr_mas_04_4_G05	NA	NA	NA	NA	0.00954408	0.694967
PAMr_nr_mas_04_4_G06	NA	NA	NA	NA	0.569357	-1.14568
PAMr_nr_mas_04_4_G07	PA14_57970	PA4465	NA	putative ATP kinase	0.180528	-1.32895
PAMr_nr_mas_04_4_G08	PA14_71440	PA5413	ltaA	low specificity L-threonine aldolase	0.574214	1.44451
PAMr_nr_mas_04_4_G09	PA14_61040	PA4613	katB	catalase	-0.249729	0.560056
PAMr_nr_mas_04_4_G10	PA14_34660	PA2320	gntR	transcriptional regulator GntR	0.284582	0.908188
PAMr_nr_mas_04_4_G11	PA14_61940	PA4682	NA	hypothetical protein	-1.33811	1.58296
PAMr_nr_mas_04_4_G12	PA14_50900	PA1039	NA	conserved hypothetical protein	-0.106819	-0.150491
PAMr_nr_mas_04_4_H01	PA14_24820	PA3036	NA	putative oxidase	-0.729087	-0.103155
PAMr_nr_mas_04_4_H02	PA14_38290	PA2029	NA	conserved hypothetical protein	-1.11866	0.209926
PAMr_nr_mas_04_4_H03	PA14_19400	PA3456	NA	putative D-amino acid oxidase family protein	-0.64119	-0.316611
PAMr_nr_mas_04_4_H04	PA14_68490	PA5185	NA	putative thioesterase	-0.428578	1.08415
PAMr_nr_mas_04_4_H05	PA14_22120	NA	NA	NA	-0.87958	-0.932006
PAMr_nr_mas_04_4_H06	PA14_23930	PA3107	metZ	o-succinylhomoserine sulfhydrylase	-0.147031	0.721401
PAMr_nr_mas_04_4_H07	PA14_31810	PA2532	tpx	thiol peroxidase	-0.367907	-0.517254
PAMr_nr_mas_04_4_H08	PA14_41450	PA1788	NA	conserved hypothetical protein	-0.0166775	0.919801
PAMr_nr_mas_04_4_H09	PA14_38460	PA2014	NA	acyl-CoA carboxyltransferase beta chain	-1.69913	-0.934314
PAMr_nr_mas_04_4_H10	PA14_70290	PA5324	NA	putative transcriptional regulator	0.0154436	1.28263
PAMr_nr_mas_04_4_H11	PA14_08340	PA0649	trpG	anthranilate synthase component II	-1.11066	0.864846
PAMr_nr_mas_04_4_H12	PA14_67920	PA5142	hisH1	lutamine amidotransferase class-I	0.0544377	0.470536
PAMr_nr_mas_05_1_A03	PA14_42030	PA1740	NA	conserved hypothetical protein	1.09776	1.04945
PAMr_nr_mas_05_1_A04	PA14_28560	PA2750	NA	conserved hypothetical protein	1.07106	0.887102
PAMr_nr_mas_05_1_A05	PA14_50670	PA1060	NA	hypothetical protein	0.750648	0.563058
PAMr_nr_mas_05_1_A06	PA14_59010	NA	RL107	Conserved hypothetical protein	0.902324	-0.242792
PAMr_nr_mas_05_1_A07	PA14_70690	PA5355	glcD	glycolate oxidase subunit GlcD	-0.0519431	0.748405
PAMr_nr_mas_05_1_A08	PA14_05740	PA0439	NA	putative dihydroorotate dehydrogenase	1.61036	1.16906
PAMr_nr_mas_05_1_A09	PA14_41930	PA1749	NA	putative acetyltransferase	2.15864	1.34374
PAMr_nr_mas_05_1_A10	PA14_69000	PA5224	pepP	aminopeptidase P	0.17018	0.918706
PAMr_nr_mas_05_1_A11	PA14_42910	PA1668	NA	putative outer membrane protein	-0.776176	1.41448
PAMr_nr_mas_05_1_A12	PA14_45870	PA1438	NA	putative two-component sensor	-1.02448	1.80244
PAMr_nr_mas_05_1_B01	PA14_50630	PA1064	NA	hypothetical protein	1.86234	0.981037
PAMr_nr_mas_05_1_B02	PA14_64470	PA4875	NA	conserved hypothetical protein	0.660124	0.494836
PAMr_nr_mas_05_1_B03	PA14_04950	PA0378	NA	putative transglycosylase	-0.152278	0.342928
PAMr_nr_mas_05_1_B04	PA14_03090	PA0250	NA	putative CBS domain	0.905566	-0.813053
PAMr_nr_mas_05_1_B05	PA14_06990	PA0537	NA	putative exported protein	1.07654	-0.16746
PAMr_nr_mas_05_1_B06	PA14_16280	PA3721	NA	putative transciptional regulator	1.44112	-0.273844
PAMr_nr_mas_05_1_B07	PA14_39590	PA1927	metE	5-methyltetrahydropteroyltriglutamate-homocysteine S-methyltransferase	0.164616	-0.135358
PAMr_nr_mas_05_1_B08	PA14_09320	PA4222	NA	putative ATP-binding component of ABC transporter	2.05422	0.542711
PAMr_nr_mas_05_1_B09	PA14_44150	PA1573	NA	putative periplasmic protein	-0.111831	-0.256343
PAMr_nr_mas_05_1_B10	PA14_65170	PA4934	rpsR	30S ribosomal protein S18	-0.934899	0.213575
PAMr_nr_mas_05_1_B11	PA14_32670	PA2471	NA	conserved hypothetical protein	-1.00827	-0.390186
PAMr_nr_mas_05_1_B12	PA14_07790	PA0597	NA	putative nucleotidyltransferase	0.0599049	0.927458
PAMr_nr_mas_05_1_C01	PA14_70640	PA5351	rubA1	Rubredoxin 1	-1.52569	0.517654
PAMr_nr_mas_05_1_C02	PA14_67850	PA5138	NA	putative ABC-type amino acid transport protein, periplasmic component	-1.7276	0.500664
PAMr_nr_mas_05_1_C03	PA14_48590	PA1216	NA	conserved hypothetical protein	-0.614406	0.171122
PAMr_nr_mas_05_1_C04	PA14_48640	PA1211	NA	conserved hypothetical protein	0.875298	-0.53817
PAMr_nr_mas_05_1_C05	PA14_58950	NA	RL112	conserved hypothetical protein	-0.604419	-0.579375
PAMr_nr_mas_05_1_C06	PA14_20780	PA3346	NA	putative sensor histidine kinase/response regulator	0.446319	-0.393114
PAMr_nr_mas_05_1_C07	PA14_40350	PA1866	NA	putative DNA helicase	0.610793	-0.489919
PAMr_nr_mas_05_1_C08	PA14_70160	PA5313	NA	putative pyridoxal-dependent aminotransferase	-0.488776	-0.0738969
PAMr_nr_mas_05_1_C09	PA14_23750	PA3121	leuC	3-isopropylmalate dehydratase large subunit	-0.98241	-0.562699
PAMr_nr_mas_05_1_C10	PA14_51500	PA0989	NA	hypothetical protein	-0.790237	-0.0886371
PAMr_nr_mas_05_1_C11	PA14_44440	PA1549	NA	putative cation-transporting P-type ATPase	-2.49096	-0.326357
PAMr_nr_mas_05_1_C12	PA14_19830	PA3421	NA	conserved hypothetical protein	-1.77943	0.24633
PAMr_nr_mas_05_1_D01	PA14_66100	NA	NA	putative membrane protein	-0.568726	-0.637105
PAMr_nr_mas_05_1_D02	NA	NA	NA	NA	-1.20065	0.499965
PAMr_nr_mas_05_1_D03	PA14_10740	PA4114	NA	putative spermidine acetyltransferase	0.225551	0.183593
PAMr_nr_mas_05_1_D04	PA14_17620	PA3609	potC	polyamine transport protein PotC	1.85046	-0.502084
PAMr_nr_mas_05_1_D05	PA14_12350	PA3980	NA	conserved hypothetical protein	1.92734	-0.0721201
PAMr_nr_mas_05_1_D06	PA14_58570	PA4514	NA	putative outer membrane ferric siderophore receptor	0.547	-0.963236
PAMr_nr_mas_05_1_D07	PA14_49280	PA1171	NA	probable transglycolase	1.06425	-0.596917
PAMr_nr_mas_05_1_D08	PA14_33740	PA2392	pvdP	PvdP	0.507866	0.104462
PAMr_nr_mas_05_1_D09	PA14_06680	PA0512	nirH	heme d1 biosynthesis protein NirH	1.01196	-0.457047
PAMr_nr_mas_05_1_D10	PA14_70860	PA5369	NA	putative phosphate ABC transporter, periplasmic phosphate-binding protein	-1.01359	-1.0124
PAMr_nr_mas_05_1_D11	PA14_29280	PA2694	NA	putative thioredoxin	-1.37209	0.13283
PAMr_nr_mas_05_1_D12	PA14_50730	PA1054	NA	probable NADH dehydrogenase	-0.149654	0.196772
PAMr_nr_mas_05_1_E04	PA14_09520	PA4207	mexI	probable RND efflux transporter	0.0417275	-0.718491
PAMr_nr_mas_05_1_E05	PA14_45770	PA1446	fliP	flagellar biosynthetic protein FliP	0.451089	-0.290866
PAMr_nr_mas_05_1_E06	PA14_30470	PA2599	NA	putative periplasmic aliphatic sulfonate-binding protein	1.17423	0.548729
PAMr_nr_mas_05_1_E07	PA14_72410	PA5486	NA	putative antibiotic transporter	-0.000892003	0.156175
PAMr_nr_mas_05_1_E08	PA14_57180	PA4399	NA	putative cob(I)alamin adenosyltransferase	-0.231507	-0.583482
PAMr_nr_mas_05_1_E09	PA14_29350	PA2688	pfeA	ferric enterobactin receptor	0.411351	-0.344306
PAMr_nr_mas_05_1_E10	PA14_34710	PA2314	NA	putative major facilitator family transporter	0.254568	-0.467538
PAMr_nr_mas_05_1_E11	PA14_12420	NA	NA	NA	-1.64795	0.664109
PAMr_nr_mas_05_1_E12	PA14_55960	PA4307	pctC	chemotactic transducer PctC	-1.02147	0.609992
PAMr_nr_mas_05_1_F01	PA14_52670	PA0898	aruD	succinylglutamate 5-semialdehyde dehydrogenase	-0.825418	0.680009
PAMr_nr_mas_05_1_F02	PA14_39850	PA1908	NA	putative MFS transporter	-0.316099	0.199698
PAMr_nr_mas_05_1_F03	PA14_16360	PA3713	NA	putative oxidase	0.164616	0.436038
PAMr_nr_mas_05_1_F04	PA14_58620	PA4518	NA	conserved hypothetical protein	0.434745	-0.344306
PAMr_nr_mas_05_1_F05	PA14_44520	PA1541	NA	putative drug efflux transporter	0.713821	-0.745373
PAMr_nr_mas_05_1_F06	PA14_23170	PA3175	NA	putative arginase family protein	1.08815	-0.763073
PAMr_nr_mas_05_1_F07	PA14_15450	NA	merD	NA	1.21431	-0.601584
PAMr_nr_mas_05_1_F08	PA14_70310	PA5326	NA	putative amino acid aldolase	0.742424	-1.06281
PAMr_nr_mas_05_1_F09	PA14_27960	PA2796	tal	transaldolase	0.80566	0.319028
PAMr_nr_mas_05_1_F10	PA14_65740	PA4973	thiC	thiamin biosynthesis protein ThiC	-0.295205	-0.73584
PAMr_nr_mas_05_1_F11	PA14_23700	PA3124	NA	transcriptional regulator, LysR family	-1.12761	0.0138708
PAMr_nr_mas_05_1_F12	PA14_26310	PA2918	NA	putative short-chain dehydrogenase	-0.888426	0.0806881
PAMr_nr_mas_05_1_G01	PA14_50660	PA1061	NA	putative cysteine synthase	-1.22168	-0.297949
PAMr_nr_mas_05_1_G02	PA14_66530	PA5032	NA	putative transcriptional regulator	-0.304712	0.252136
PAMr_nr_mas_05_1_G03	PA14_59060	NA	NA	putative DNA binding protein	0.00954408	-0.590607
PAMr_nr_mas_05_1_G04	PA14_43310	PA1639	NA	conserved hypothetical protein	0.9345	0.405854
PAMr_nr_mas_05_1_G05	PA14_32140	PA2514	antC	anthranilate dioxygenase reductase	0.346049	-0.501002
PAMr_nr_mas_05_1_G06	NA	NA	NA	NA	0.354062	-0.836903
PAMr_nr_mas_05_1_G07	PA14_61470	PA4646	upp	uracil phosphoribosyltransferase	1.25785	-0.634897
PAMr_nr_mas_05_1_G08	PA14_68440	PA5181	NA	putative oxidoreductase, molybdopterin-binding	-0.310299	-0.541163
PAMr_nr_mas_05_1_G09	PA14_47130	PA1323	NA	conserved hypothetical protein	0.38101	-0.736681
PAMr_nr_mas_05_1_G10	PA14_66160	PA5004	NA	putative glycosyl transferase	-0.13635	-0.0528593
PAMr_nr_mas_05_1_G11	PA14_59800	NA	pvrS	kinase sensor protein	-0.522947	-0.17957
PAMr_nr_mas_05_1_G12	PA14_20050	PA3404	NA	putative outer membrane protein	0.382864	-0.177507
PAMr_nr_mas_05_1_H01	PA14_29650	PA2663	NA	hypothetical protein	0.880781	0.21698
PAMr_nr_mas_05_1_H02	PA14_21860	PA3259	NA	conserved hypothetical protein	-1.49762	-0.571715
PAMr_nr_mas_05_1_H03	PA14_50130	PA1102	fliG	flagellar motor switch protein FliG	-0.0696505	-0.183439
PAMr_nr_mas_05_1_H04	PA14_13410	PA3903	NA	peptide chain release factor 3	0.404703	-0.542252
PAMr_nr_mas_05_1_H05	PA14_03220	PA0262	PA0262	Hypothetical protein	0.754319	-0.589237
PAMr_nr_mas_05_1_H06	NA	NA	NA	NA	0.492764	-0.871122
PAMr_nr_mas_05_1_H07	PA14_42260	PA1724	pscK	PscK type III export protein	0.0385949	-0.930275
PAMr_nr_mas_05_1_H08	PA14_67040	PA5075	NA	putative amino acid ABC transporter, permease protein	-0.132928	-0.873123
PAMr_nr_mas_05_1_H09	PA14_26330	PA2917	NA	putative transcriptional regulator, AraC family	-0.887064	-1.01035
PAMr_nr_mas_05_1_H10	PA14_62710	PA4740	pnp	polyribonucleotide nucleotidyltransferase	1.19071	-0.234467
PAMr_nr_mas_05_1_H11	NA	NA	NA	NA	-1.43095	-0.877701
PAMr_nr_mas_05_1_H12	NA	NA	NA	NA	0.067707	-0.437187
PAMr_nr_mas_05_2_A01	NA	NA	NA	NA	0.712765	1.84644
PAMr_nr_mas_05_2_A02	PA14_50910	PA1038	NA	hypothetical protein	0.842299	0.744586
PAMr_nr_mas_05_2_A03	PA14_43350	PA1636	kdpD	two-component sensor KdpD	0.764969	-0.130492
PAMr_nr_mas_05_2_A04	PA14_02910	PA0236	NA	putative transcriptional regulator, IclR family	0.765493	-0.295849
PAMr_nr_mas_05_2_A05	PA14_38510	PA2009	hmgA	homogentisate 1,2-dioxygenase	-3.28216	-2.48225
PAMr_nr_mas_05_2_A06	PA14_02450	NA	NA	putative NAD(P) transhydrogenase, subunit alpha part 1	0.47525	0.107675
PAMr_nr_mas_05_2_A07	PA14_02500	PA0198	exbB	transport protein ExbB	0.722784	0.236884
PAMr_nr_mas_05_2_A08	PA14_67300	PA5096	NA	putative binding protein component of ABC transporter	-0.600949	0.596681
PAMr_nr_mas_05_2_A09	PA14_30090	PA2631	NA	putative acyltransferase	-0.29376	0.0901086
PAMr_nr_mas_05_2_A10	PA14_26550	PA2901	NA	putative lipoprotein	-1.13587	-0.409908
PAMr_nr_mas_05_2_A11	PA14_01300	PA0106	coxA	cytochrome c oxidase, subunit I	-0.757253	-0.00720963
PAMr_nr_mas_05_2_A12	PA14_68850	PA5213	gcvP1	glycine cleavage system protein P1	-1.09961	0.11607
PAMr_nr_mas_05_2_B01	PA14_41080	NA	NA	putative hydroxyacylglutathione hydrolase	-0.516098	0.941002
PAMr_nr_mas_05_2_B02	PA14_69480	PA5262	algZ	alginate biosynthesis protein AlgZ/FimS	0.517854	-0.109532
PAMr_nr_mas_05_2_B03	PA14_72790	PA5517	NA	putative membrane protein	1.30221	0.362938
PAMr_nr_mas_05_2_B04	PA14_51680	PA0975	NA	probable radical activating enzyme	0.419281	-0.842879
PAMr_nr_mas_05_2_B05	PA14_65320	PA4945	miaA	delta 2-isopentenylpyrophosphate transferase	0.158855	-1.22206
PAMr_nr_mas_05_2_B06	PA14_08010	PA0616	NA	putative baseplate assembly protein V	0.308266	-0.82298
PAMr_nr_mas_05_2_B07	PA14_23520	PA3137	NA	putative MFS transporter	0.628112	-1.47843
PAMr_nr_mas_05_2_B08	PA14_42400	PA1712	exsB	exoenzyme S synthesis protein B	-1.0582	-1.4242
PAMr_nr_mas_05_2_B09	PA14_69590	PA5270	NA	putative ABC-type amino acid transporter	-1.52167	-1.49849
PAMr_nr_mas_05_2_B10	PA14_58650	PA4520	NA	putative methyl-accepting chemotaxis protein	-0.372296	-0.623866
PAMr_nr_mas_05_2_B11	PA14_39360	PA1945	NA	putative sigma-54 dependent transcriptional regulator	-0.788897	-1.19921
PAMr_nr_mas_05_2_B12	PA14_72280	PA5476	citA	citrate transporter	-1.14697	-1.36024
PAMr_nr_mas_05_2_C01	PA14_51960	PA0951	NA	probable ribonuclease	-0.0748328	0.660696
PAMr_nr_mas_05_2_C02	PA14_50740	PA1053	NA	conserved hypothetical protein	0.219465	-0.778
PAMr_nr_mas_05_2_C03	PA14_07210	PA0554	NA	conserved hypothetical protein	-0.29851	0.0336362
PAMr_nr_mas_05_2_C04	PA14_02370	PA0189	NA	putative outer membrane porin	0.083671	-0.0683142
PAMr_nr_mas_05_2_C05	PA14_05860	NA	NA	putative long-chain acyl-CoA thioester hydrolase family protein	0.129777	-0.247741
PAMr_nr_mas_05_2_C06	PA14_60230	PA4545	comL	competence lipoprotein ComL	-0.36728	0.256004
PAMr_nr_mas_05_2_C07	PA14_05890	PA0452	NA	putative stomatin-like transmembrane protein	0.388979	0.214791
PAMr_nr_mas_05_2_C08	PA14_20150	PA3396	nosL	putative nitrous oxide reductase protein	-0.0386457	0.10545
PAMr_nr_mas_05_2_C09	PA14_49590	PA1145	NA	probable transcriptional regulator	-0.199086	-0.798613
PAMr_nr_mas_05_2_C10	PA14_40080	PA1889	NA	hypothetical protein	-0.926673	-1.12101
PAMr_nr_mas_05_2_C11	PA14_23790	PA3118	leuB	3-isopropylmalate dehydrogenase	0.473971	-0.517526
PAMr_nr_mas_05_2_C12	PA14_10530	PA4132	NA	putative transcriptional regulator, GntR family	-0.98241	-1.39879
PAMr_nr_mas_05_2_D01	NA	PA1560	NA	NA	0.417069	-1.65314
PAMr_nr_mas_05_2_D02	PA14_02790	PA0228	pcaF	beta-ketoadipyl CoA thiolase PcaF	-0.633121	-0.340606
PAMr_nr_mas_05_2_D03	PA14_46490	PA1373	fabF2	3-oxoacyl-acyl carrier protein synthase II	0.753095	-0.435847
PAMr_nr_mas_05_2_D04	PA14_72490	PA5493	polA	DNA polymerase I	0.313329	0.175037
PAMr_nr_mas_05_2_D05	PA14_12490	PA3970	NA	AMP nucleosidase	1.21285	-0.859696
PAMr_nr_mas_05_2_D06	PA14_02900	PA0235	pcaK	4-hydroxybenzoate transporter PcaK	1.33878	-0.320297
PAMr_nr_mas_05_2_D07	PA14_52110	PA0939	NA	hypothetical protein	-0.121266	-0.385398
PAMr_nr_mas_05_2_D08	PA14_50850	PA1044	NA	hypothetical protein	0.276291	-0.471577
PAMr_nr_mas_05_2_D09	PA14_13040	PA3929	cioB	CioB, cyanide insensitive terminal oxidase	-0.0485665	-0.713463
PAMr_nr_mas_05_2_D10	PA14_48390	PA1229	NA	putative transcriptional regulator araC family	0.589302	-0.946157
PAMr_nr_mas_05_2_D11	PA14_48610	PA1214	NA	putative sparagine synthase	-0.782198	-0.68949
PAMr_nr_mas_05_2_D12	PA14_00980	NA	NA	conserved hypothetical protein	-0.721789	-1.14539
PAMr_nr_mas_05_2_E01	PA14_15580	NA	NA	NA	-1.01428	-0.503437
PAMr_nr_mas_05_2_E02	PA14_12710	PA3954	NA	possible Coenzyme F420-dependent N5,N10-methylene tetrahydromethanopterin reductase	-1.1626	-0.251128
PAMr_nr_mas_05_2_E03	PA14_47380	PA1302	NA	putative heme utilization protein precursor	-1.67439	0.221354
PAMr_nr_mas_05_2_E04	PA14_59410	NA	NA	Hypothetical Protein	-1.16308	-1.13467
PAMr_nr_mas_05_2_E05	PA14_55820	PA4297	NA	putative membrane protein	-0.855827	0.252619
PAMr_nr_mas_05_2_E06	PA14_70670	PA5353	glcF	glycolate oxidase, iron-sulfur subunit	-0.193596	0.121497
PAMr_nr_mas_05_2_E07	PA14_00890	PA0075	NA	putative serine/threonine phosphoprotein phosphatase	-1.19517	-0.76645
PAMr_nr_mas_05_2_E08	NA	NA	NA	NA	-1.26202	-0.74397
PAMr_nr_mas_05_2_E09	PA14_51670	PA0976	NA	conserved hypothetical protein	-1.61551	-0.371849
PAMr_nr_mas_05_2_E10	PA14_58880	PA4539	NA	putative ATPase	-0.744818	-1.1133
PAMr_nr_mas_05_2_E11	PA14_12060	PA4003	pbpA	FtsI / penicillin-binding protein 2	-1.53248	-2.7175
PAMr_nr_mas_05_2_E12	PA14_65700	PA4970	NA	conserved hypothetical protein	-0.786663	-0.994612
PAMr_nr_mas_05_2_F01	PA14_17880	PA3589	NA	acetyl-CoA acetyltransferase (thiolase)	2.12473	3.3177
PAMr_nr_mas_05_2_F02	PA14_60920	PA4604	NA	putative cobalamin synthesis protein/P47K family protein	-0.706115	-0.359918
PAMr_nr_mas_05_2_F03	PA14_01540	PA0126	NA	hypothetical protein	-0.061089	-0.465384
PAMr_nr_mas_05_2_F04	PA14_49840	PA1124	dgt	deoxyguanosinetriphosphate triphosphohydrolase	1.54675	-0.0726277
PAMr_nr_mas_05_2_F05	PA14_37630	PA2079	NA	putative amino acid permease	0.249647	-0.0306262
PAMr_nr_mas_05_2_F06	PA14_16250	PA3724	lasB	elastase LasB	0.914601	0.619156
PAMr_nr_mas_05_2_F07	PA14_24920	PA3027	NA	putative transcriptional regulator	-0.10141	-0.00846651
PAMr_nr_mas_05_2_F08	PA14_47100	PA1326	ilvA2	threonine dehydratase, biosynthetic	-0.123677	0.534833
PAMr_nr_mas_05_2_F09	PA14_35380	PA2258	ptxR	transcriptional regulator PtxR	0.604175	-0.150234
PAMr_nr_mas_05_2_F11	PA14_32700	PA2469	NA	probable transcriptional regulator	-1.40996	-1.07458
PAMr_nr_mas_05_2_F12	PA14_68120	PA5158	NA	putative outer membrane protein precursor	-1.24446	-0.745654
PAMr_nr_mas_05_2_G01	PA14_47210	PA1317	cyoA	cytochrome o ubiquinol oxidase subunit II	-0.170878	-0.647328
PAMr_nr_mas_05_2_G02	PA14_11290	PA4065	NA	putative permease	-0.149654	-0.479932
PAMr_nr_mas_05_2_G03	PA14_44560	PA1538	NA	putative flavin-containing monooxygenase	-0.0245851	-1.48752
PAMr_nr_mas_05_2_G04	PA14_33190	PA2431	NA	hypothetical protein	0.716283	-0.461618
PAMr_nr_mas_05_2_G05	PA14_05150	PA0393	proC	pyrroline-5-carboxylate reductase	0.219275	0.368882
PAMr_nr_mas_05_2_G06	PA14_30840	PA2571	NA	putative signal transduction histidine kinase	-0.466665	-0.512104
PAMr_nr_mas_05_2_G07	PA14_04410	PA0337	ptsP	phosphoenolpyruvate-protein phosphotransferase	-0.304712	1.23058
PAMr_nr_mas_05_2_G08	PA14_29770	PA2653	NA	putative permease	-0.0218163	-0.236287
PAMr_nr_mas_05_2_G09	PA14_45100	PA1494	NA	putative mucoidy inhibitor A	-0.274793	0.0498553
PAMr_nr_mas_05_2_G10	PA14_68070	PA5153	NA	putative ABC transporter, periplasmic amino acid-binding protein	-1.25359	-1.99142
PAMr_nr_mas_05_2_G11	PA14_49720	NA	NA	hypothetical protein	-0.739053	-1.11419
PAMr_nr_mas_05_2_H01	PA14_30350	PA2610	NA	putative glutathione S-transferase	-0.243376	0.088622
PAMr_nr_mas_05_2_H02	NA	NA	NA	NA	-0.413408	0.097289
PAMr_nr_mas_05_2_H03	PA14_71200	PA5392	NA	putative translation initiation inhibitor, yjgF family	-1.33445	-0.0571628
PAMr_nr_mas_05_2_H04	PA14_30740	PA2580	NA	putative NADPH specific quinone oxidoreductase	-1.21211	0.729063
PAMr_nr_mas_05_2_H05	PA14_09730	PA4188	NA	putative dihydrodipicolinate synthase	0.242257	-1.30969
PAMr_nr_mas_05_2_H06	PA14_65040	PA4925	NA	putative mechanosensitive ion channel family protein	-0.532162	-1.06339
PAMr_nr_mas_05_2_H07	PA14_30600	PA2589	NA	putative permease	-0.771273	-0.690047
PAMr_nr_mas_05_2_H08	PA14_01730	PA0141	NA	conserved hypothetical protein	-1.02564	-0.105705
PAMr_nr_mas_05_2_H09	PA14_71280	PA5399	NA	putative ferredoxin	-1.00272	-0.513188
PAMr_nr_mas_05_2_H10	PA14_09940	PA4171	NA	putative protease	-0.436388	0.543405
PAMr_nr_mas_05_2_H11	NA	NA	NA	NA	-0.99094	0.335767
PAMr_nr_mas_05_3_A01	PA14_25770	PA2960	pilZ	type 4 fimbrial biogenesis protein PilZ	0.203652	2.6831
PAMr_nr_mas_05_3_A02	PA14_17480	PA3622	rpoS	sigma factor RpoS	2.39775	1.5184
PAMr_nr_mas_05_3_A03	PA14_18350	PA3554	NA	putative transformylase	1.36626	0.134799
PAMr_nr_mas_05_3_A04	PA14_22830	PA3199	NA	putative SUA5/yciO/yrdC family:Sua5/YciO/YrdC/YwlC protein family	0.0442716	0.479659
PAMr_nr_mas_05_3_A05	PA14_64660	PA4892	ureF	urease accessory protein UreF	1.15278	3.44166
PAMr_nr_mas_05_3_A06	PA14_52800	PA0887	acsA	acetyl-coenzyme A synthetase	0.292675	-0.0640035
PAMr_nr_mas_05_3_A07	PA14_21890	PA3256	NA	putative quinone oxidoreductase	1.14244	0.536455
PAMr_nr_mas_05_3_A08	PA14_20270	PA3387	rhlG	beta-ketoacyl reductase	0.510228	1.00745
PAMr_nr_mas_05_3_A09	PA14_41430	PA1790	NA	putative tRNA-(ms(2)io(6)a)-hydroxylase	0.745575	0.290957
PAMr_nr_mas_05_3_A10	PA14_63470	PA4803	PA4803	Putative methyltransferase	0.573135	0.700624
PAMr_nr_mas_05_3_A11	PA14_69220	PA5241	ppx	exopolyphosphatase	-0.684106	1.31883
PAMr_nr_mas_05_3_A12	PA14_29880	PA2647	nuoL	NADH dehydrogenase I chain L	-1.11889	-0.00193331
PAMr_nr_mas_05_3_B01	PA14_27850	PA2806	NA	putative GTP cyclohydrolase	-0.479412	1.00637
PAMr_nr_mas_05_3_B02	NA	NA	NA	NA	-1.37062	0.139965
PAMr_nr_mas_05_3_B03	PA14_26780	PA2883	NA	hypothetical protein	0.00974082	-0.143049
PAMr_nr_mas_05_3_B04	PA14_22600	NA	NA	putative glycosyl transferase	0.300757	-0.476427
PAMr_nr_mas_05_3_B05	PA14_72010	PA5455	NA	putative glycosyltransferase	0.16807	0.0844083
PAMr_nr_mas_05_3_B06	PA14_10040	PA4163	NA	amidase family protein	-0.347466	0.416481
PAMr_nr_mas_05_3_B07	PA14_04510	PA0344	NA	conserved hypothetical protein	-0.451403	0.710795
PAMr_nr_mas_05_3_B08	PA14_44160	PA1572	NA	putative ATP-NAD kinase	-1.06264	-0.4329
PAMr_nr_mas_05_3_B09	PA14_51550	NA	RS12	putative transposase	-1.47565	0.514632
PAMr_nr_mas_05_3_B10	PA14_09240	PA4228	pchD	pyochelin biosynthesis protein PchD	-0.332697	-0.469153
PAMr_nr_mas_05_3_B11	PA14_06790	PA0521	NA	cytochrome c oxidase subunit	-1.50738	0.134553
PAMr_nr_mas_05_3_B12	PA14_52190	PA0933	ygcA	probable RNA methyltransferase	-1.04935	1.16758
PAMr_nr_mas_05_3_C01	PA14_01620	PA0132	aptA	beta-alanine--pyruvate transaminase	-0.233143	0.267353
PAMr_nr_mas_05_3_C02	PA14_43660	PA1612	NA	putative ABC transporter substrate-binding protein	-1.73902	0.462807
PAMr_nr_mas_05_3_C03	PA14_31500	PA2555	NA	putative acyl-coenzyme A synthetases/AMP-(fatty) acid ligases	0.342505	-0.555331
PAMr_nr_mas_05_3_C04	PA14_65870	NA	NA	putative membrane protein	0.859851	-0.269399
PAMr_nr_mas_05_3_C05	PA14_29880	PA2647	nuoL	NADH dehydrogenase I chain L	-1.08508	0.00133091
PAMr_nr_mas_05_3_C06	PA14_12160	PA3992	NA	putative murein transglycosylase	-0.923249	0.0883742
PAMr_nr_mas_05_3_C07	PA14_18250	PA3562	NA	putative phosphotransferase system, fructose-specific component	-1.50713	1.3281
PAMr_nr_mas_05_3_C08	PA14_45110	PA1493	cysP	sulfate-binding protein of ABC transporter	-0.881847	-1.08697
PAMr_nr_mas_05_3_C09	PA14_13870	PA3869	NA	hypothetical protein	-1.22383	-0.610653
PAMr_nr_mas_05_3_C10	PA14_63010	PA4763	recN	DNA repair protein RecN	-0.439558	-0.539802
PAMr_nr_mas_05_3_C11	PA14_38320	PA2026	NA	putative transporter, bile acid/Na+ symporter family	-0.239895	-0.38859
PAMr_nr_mas_05_3_C12	PA14_63040	PA4766	NA	conserved hypothetical protein	-1.22695	0.359369
PAMr_nr_mas_05_3_D01	PA14_57710	PA4442	cysN	ATP sulfurylase GTP-binding subunit/APS kinase	-1.7549	0.824333
PAMr_nr_mas_05_3_D02	PA14_02550	PA0208	mdcA	malonate decarboxylase alpha subunit	0.240361	0.211873
PAMr_nr_mas_05_3_D03	PA14_04010	NA	NA	hypothetical protein	1.04575	0.149794
PAMr_nr_mas_05_3_D04	PA14_62910	PA4756	carB	carbamoylphosphate synthetase large subunit	1.20423	3.90866
PAMr_nr_mas_05_3_D05	PA14_49210	PA1177	napE	periplasmic nitrate reductase protein NapE	0.105216	0.0772141
PAMr_nr_mas_05_3_D06	PA14_59780	NA	rcsC	kinase sensor protein	-0.716486	-0.46673
PAMr_nr_mas_05_3_D07	PA14_11180	PA4074	NA	putative transcriptional regulator	-0.143402	-0.140741
PAMr_nr_mas_05_3_D08	PA14_09580	PA4202	NA	hypothetical	0.179953	0.464916
PAMr_nr_mas_05_3_D09	PA14_25150	PA3008	NA	putative cell division inhibitor	-0.519735	0.147338
PAMr_nr_mas_05_3_D10	PA14_53030	PA0868	NA	conserved hypothetical protein	0.108703	0.922208
PAMr_nr_mas_05_3_D11	PA14_65720	PA4972	NA	putative lipoprotein	0.554582	0.264216
PAMr_nr_mas_05_3_D12	PA14_00530	PA0042	NA	hypothetical protein	0.717162	0.974091
PAMr_nr_mas_05_3_E01	PA14_09570	PA4203	NA	putative LysR-family transcriptional regulator	-0.189331	-0.226411
PAMr_nr_mas_05_3_E02	PA14_58410	PA4501	NA	putative outer membrane porin	-0.87052	-0.419523
PAMr_nr_mas_05_3_E03	PA14_41760	PA1763	NA	conserved hypothetical protein	-1.17304	-0.276983
PAMr_nr_mas_05_3_E04	PA14_20280	PA3386	NA	conserved hypothetical protein	-0.490907	-0.315295
PAMr_nr_mas_05_3_E05	PA14_52660	PA0899	aruB	succinylarginine dihydrolase	0.104635	-0.187569
PAMr_nr_mas_05_3_E06	PA14_16190	PA3728	NA	hypothetical protein	-0.682128	0.39805
PAMr_nr_mas_05_3_E07	PA14_17760	PA3596	NA	putative methylated-DNA--protein-cysteine methyltransferase	-0.115643	-0.501814
PAMr_nr_mas_05_3_E08	PA14_63960	PA4837	NA	putative uter membrane protein precursor	-0.109425	-0.59143
PAMr_nr_mas_05_3_E09	PA14_67370	PA5101	NA	putative ABC-type phosphate/phosphonate transport system, periplasmic component	-1.79043	-0.659783
PAMr_nr_mas_05_3_E10	PA14_14530	PA3825	NA	putative membrane protein	-0.145821	0.27073
PAMr_nr_mas_05_3_E11	PA14_13990	PA3865	NA	putative amino acid ABC transporter	-0.0291365	0.290716
PAMr_nr_mas_05_3_E12	PA14_35850	NA	NA	Hypothetical protein	-0.743931	-0.00268681
PAMr_nr_mas_05_3_F01	PA14_06130	PA0468	NA	putative streptogramin lyase	1.31469	0.0523471
PAMr_nr_mas_05_3_F02	PA14_15790	PA3760	NA	putative phosphoenolpyruvate-protein phosphotransferase	-0.103012	0.861314
PAMr_nr_mas_05_3_F03	PA14_73020	PA5536	NA	putative C4-type zinc finger protein, DksA/TraR family	0.65551	0.808548
PAMr_nr_mas_05_3_F04	PA14_52050	PA0944	purN	phosphoribosylaminoimidazole synthetase	0.554942	-0.306091
PAMr_nr_mas_05_3_F05	PA14_70780	PA5363	NA	putative peptidase	-0.113637	-0.403505
PAMr_nr_mas_05_3_F06	PA14_47140	PA1322	NA	putative TonB-dependent receptor	-1.11254	0.343643
PAMr_nr_mas_05_3_F07	NA	NA	NA	NA	-0.18385	-0.105195
PAMr_nr_mas_05_3_F08	PA14_01870	PA0151	NA	putative TonB-dependent receptor	-1.5645	1.08287
PAMr_nr_mas_05_3_F09	PA14_52930	PA0876	NA	probable transcriptional regulator	-1.78964	-0.192219
PAMr_nr_mas_05_3_F10	PA14_07600	PA0583	NA	putative 2-amino-4-hydroxy-6-hydroxymethyldihydropteridine pyrophosphokinase	-0.553214	-0.0942367
PAMr_nr_mas_05_3_F11	PA14_11210	PA4072	NA	putative amino acid permease	1.13652	-0.00519911
PAMr_nr_mas_05_3_F12	PA14_49800	PA1127	NA	probable oxidoreductase	1.89944	-0.161799
PAMr_nr_mas_05_3_G01	PA14_15740	PA3763	purL	phosphoribosylformylglycinamidine synthase	-0.361434	1.09845
PAMr_nr_mas_05_3_G02	PA14_30100	PA2630	NA	conserved hypothetical protein	-0.463907	0.556591
PAMr_nr_mas_05_3_G03	PA14_46380	PA1395	NA	hypothetical protein	-0.117852	0.61595
PAMr_nr_mas_05_3_G04	PA14_22290	PA3239	vacJ	putative surface lipoprotein	0.576731	0.701077
PAMr_nr_mas_05_3_G05	PA14_72970	PA5531	tonB	periplasmic protein tonB	-1.48588	0.659104
PAMr_nr_mas_05_3_G06	PA14_58040	PA4471	NA	conserved hypothetical protein	-0.936043	0.249233
PAMr_nr_mas_05_3_G07	PA14_04960	PA0379	NA	putative membrane protein	-0.0334931	0.620072
PAMr_nr_mas_05_3_G08	PA14_69430	PA5258	NA	putative uroporphyrin-III C-methyltransferase	-1.64898	0.47311
PAMr_nr_mas_05_3_G09	PA14_23000	PA3188	NA	putative permease of ABC sugar transporter	-1.04679	-0.756044
PAMr_nr_mas_05_3_G10	PA14_66820	PA5056	phaC1	poly(3-hydroxyalkanoic acid) synthase 1	-0.818456	-0.00469658
PAMr_nr_mas_05_3_G11	PA14_05560	PA0428	NA	putative ATP-dependent RNA helicase, DEAD box family	-0.779967	-0.183697
PAMr_nr_mas_05_3_G12	PA14_66710	PA5049	rpmE	50S ribosomal protein L31	-0.627893	-0.919612
PAMr_nr_mas_05_3_H01	PA14_72770	PA5515	NA	conserved hypothetical protein	0.749948	0.723205
PAMr_nr_mas_05_3_H02	PA14_44710	PA1524	xdhA	xanthine dehydrogenase	-0.295618	0.393552
PAMr_nr_mas_05_3_H03	PA14_46470	PA1375	pdxB	erythronate-4-phosphate dehydrogenase	-1.37381	1.14687
PAMr_nr_mas_05_3_H04	PA14_58250	PA4489	NA	putative membrane protein	0.812935	0.00384076
PAMr_nr_mas_05_3_H05	PA14_27700	NA	NA	putative transcriptional regulator	0.0647823	-0.291915
PAMr_nr_mas_05_3_H06	PA14_68970	PA5222	NA	conserved hypothetical protein	-0.329374	0.691797
PAMr_nr_mas_05_3_H07	PA14_22640	PA3215	NA	putative transcriptional regulator, AraC family	0.118959	-0.015761
PAMr_nr_mas_05_3_H08	PA14_17380	PA3630	NA	putative transcriptional regulator, LysR family	-0.171283	0.855349
PAMr_nr_mas_05_3_H09	PA14_11960	PA4011	NA	hypothetical protein	-0.703249	0.0608122
PAMr_nr_mas_05_3_H10	PA14_72710	PA5510	NA	putative amino acid transporter	-0.836888	0.81789
PAMr_nr_mas_05_3_H11	PA14_73250	PA5555	atpG	ATP synthase gamma chain	-0.364983	0.836313
PAMr_nr_mas_05_3_H12	PA14_59070	NA	NA	Conserved Hypothetical Protein	-0.359347	1.06704
PAMr_nr_mas_05_4_A01	PA14_67970	PA5145	NA	putative dehydrogenase	0.230871	0.575283
PAMr_nr_mas_05_4_A02	PA14_59690	NA	NA	Conserved hypothetical protein	-1.50963	0.123962
PAMr_nr_mas_05_4_A03	PA14_61120	PA4618	NA	putative xanthine dehydrogenase accessory factor X	-0.152278	1.00939
PAMr_nr_mas_05_4_A04	PA14_52420	PA0916	NA	conserved hypothetical protein	-0.174929	0.733116
PAMr_nr_mas_05_4_A05	PA14_18790	PA3521	NA	putative outer membrane efflux protein	-0.546332	0.87389
PAMr_nr_mas_05_4_A06	PA14_31560	PA2551	NA	putative transcriptional regulator, LysR family	-0.92302	-0.46673
PAMr_nr_mas_05_4_A07	PA14_12300	PA3983	NA	Putative Mg2+ and Co2+ transporter CorC	-0.506479	0.400888
PAMr_nr_mas_05_4_A08	PA14_56590	PA4352	NA	putative universal stress protein	-1.04097	-0.0850761
PAMr_nr_mas_05_4_A09	PA14_62630	PA4733	acsB	acetyl-coenzyme A synthetase	-0.76348	-0.298736
PAMr_nr_mas_05_4_A10	PA14_47900	PA1262	NA	putative MFS transporter	0.0828932	0.36698
PAMr_nr_mas_05_4_A11	PA14_26960	PA2871	NA	putative acyl-CoA thioesterase	-0.486008	0.959308
PAMr_nr_mas_05_4_B01	PA14_65190	PA4936	NA	putative RNA methyltransferase, TrmH family, group 3	1.26107	0.611597
PAMr_nr_mas_05_4_B02	PA14_45260	NA	NA	conserved hypothetical protein	-0.271912	0.589326
PAMr_nr_mas_05_4_B03	PA14_72900	PA5526	NA	putative lipoprotein	-0.248704	0.739191
PAMr_nr_mas_05_4_B04	PA14_21190	PA3311	NA	conserved hypothetical protein	1.57258	-0.604056
PAMr_nr_mas_05_4_B05	PA14_59320	NA	pilS2	type IV B pilus protein	1.59509	0.273382
PAMr_nr_mas_05_4_B06	PA14_59540	NA	NA	putative DNA/RNA helicase	1.7394	-0.81362
PAMr_nr_mas_05_4_B07	PA14_54810	PA0732	NA	hypothetical protein	1.77813	0.641784
PAMr_nr_mas_05_4_B08	PA14_59620	NA	NA	Conserved hypothetical protein	0.614011	0.463041
PAMr_nr_mas_05_4_B09	PA14_36060	PA2216	NA	conserved hypothetical protein	1.29066	-0.798613
PAMr_nr_mas_05_4_B10	PA14_52240	PA0930	NA	two-component sensor	1.35754	0.71531
PAMr_nr_mas_05_4_B11	PA14_52090	PA0940	NA	hypothetical protein	0.710126	1.77243
PAMr_nr_mas_05_4_C01	PA14_07050	PA0543	NA	putative depolymerase	-0.0994075	1.07945
PAMr_nr_mas_05_4_C02	PA14_23510	PA3138	uvrB	excinuclease ABC subunit B	0.296247	-0.0667925
PAMr_nr_mas_05_4_C03	PA14_12010	PA4007	proA	probable gamma-glutamyl phosphate reductase	0.115284	1.30044
PAMr_nr_mas_05_4_C04	PA14_51840	NA	NA	NA	0.585354	0.14832
PAMr_nr_mas_05_4_C05	PA14_61620	PA4659	NA	putative transcriptional regulator, MerR family	0.7433	0.486201
PAMr_nr_mas_05_4_C06	PA14_03160	PA0256	NA	hypothetical protein	-0.0103585	0.946238
PAMr_nr_mas_05_4_C07	PA14_39060	PA1970	NA	putative lipoprotein	1.19006	-0.915006
PAMr_nr_mas_05_4_C08	PA14_41160	PA1807	NA	putative ATP-binding component of ABC transporter	0.694091	0.817668
PAMr_nr_mas_05_4_C09	PA14_51980	PA0950	NA	probable arsenate reductase	-0.130312	0.431095
PAMr_nr_mas_05_4_C10	PA14_59840	NA	NA	Conserved hypothetical protein	0.922432	0.559363
PAMr_nr_mas_05_4_C11	PA14_49540	NA	NA	hypothetical protein	-0.208245	0.354369
PAMr_nr_mas_05_4_C12	PA14_26650	PA2892	NA	putative short-chain dehydrogenase	2.31679	0.115823
PAMr_nr_mas_05_4_D01	PA14_52050	PA0944	purN	phosphoribosylaminoimidazole synthetase	-2.50826	-0.616706
[truncated: 3,709 more rows]
