# Supplementary material for: Environmental redox conditions and strain variation define phenazine-mediated antagonism in co-infecting bacteria
Source: PLoS Biol. 2026 May 20;24(5):e3003809. doi: 10.1371/journal.pbio.3003809 (PMC13197074; doi:10.1371/journal.pbio.3003809)
Supplement: S4 Data — (TRE) [file pbio.3003809.s022.tre]

((GCA_000168335.1_ASM16833v1_genomic:0.002210220,(GCA_000481105.1_Pseu_aeru_BL02_V1_genomic:0.000030206,GCA_000629565.1_Pseu_aeru_BWH051_V1_genomic:0.000033777)1.000:0.001987787)1.000:0.000981899,((GCA_000795925.1_AZPAE14379_genomic:0.002473448,GCA_000468935.1_ASM46893v1_genomic:0.002445358)1.000:0.000425513,(((GCA_000510305.1_ASM51030v1_genomic:0.002781022,(GCA_000414035.1_ASM41403v1_genomic:0.002419992,GCA_000271365.1_ASM27136v1_genomic:0.002710633)0.155:0.000492566)0.933:0.000262720,(GCA_000790655.1_AZPAE14884_genomic:0.002827773,(GCA_000496605.2_ASM49660v2_genomic:0.002485578,(((GCA_000783275.1_ASM78327v1_genomic:0.002890332,((GCA_000791705.1_AZPAE14957_genomic:0.000008416,GCA_000792545.1_AZPAE14994_genomic:0.000004787)1.000:0.002050749,(GCA_000793005.1_AZPAE15017_genomic:0.001692825,GCA_000813565.1_ASM81356v1_genomic:0.001894017)0.999:0.000537092)1.000:0.001675009)1.000:0.007480977,(GCA_000568235.2_CF_PA39_1.0_genomic:0.013429285,((GCA_000790465.1_AZPAE15042_genomic:0.002247880,GCA_000791105.1_AZPAE14901_genomic:0.002294282)1.000:0.002814558,(GCA_000017205.1_ASM1720v1_genomic:0.002148207,GCA_000335395.3_ASM33539v3_genomic:0.004435216)1.000:0.002200900)1.000:0.051345415)1.000:0.005454545)1.000:0.002218936,((GCA_000481765.1_Pseu_aeru_19660_V1_genomic:0.003412527,GCA_000795875.1_AZPAE14373_genomic:0.003454191)1.000:0.002209737,((((((GCA_000791005.1_AZPAE15025_genomic:0.000007208,(GCA_000790985.1_AZPAE15045_genomic:0.000002373,(GCA_000520315.1_Pseu_aeru_BWHPSA044_V1_genomic:0.000003557,(GCA_000014625.1_ASM1462v1_genomic:0.000027297,GCA_000404265.1_Pseu_aeru_PA14_V1_genomic:0.000000006)0.917:0.000002371)0.940:0.000000006)0.859:0.000002290)1.000:0.003346520,(GCA_000520175.1_Pseu_aeru_PS50_V1_genomic:0.003224725,GCA_000791235.1_AZPAE15027_genomic:0.003219905)1.000:0.000854150)0.933:0.000366575,((GCA_000359505.1_ASM35950v1_genomic:0.001691557,GCA_000473745.3_ASM47374v3_genomic:0.002094029)1.000:0.002027478,GCA_000796145.1_AZPAE14404_genomic:0.003472859)1.000:0.000577682)0.992:0.000365042,(((GCA_000480725.1_Pseu_aeru_BL21_V1_genomic:0.003112706,((GCA_000284555.1_ASM28455v1_genomic:0.000017631,GCA_000791495.1_AZPAE14949_genomic:0.000008476)0.948:0.000004750,((GCA_000480805.1_Pseu_aeru_BL17_V1_genomic:0.000011853,(GCA_000789625.1_AZPAE14842_genomic:0.000015447,GCA_000829255.1_ASM82925v1_genomic:0.000021338)1.000:0.000000006)0.711:0.000001024,GCA_000481805.1_Pseu_aeru_JJ692_V1_genomic:0.000007272)0.944:0.000004734)1.000:0.003508942)0.201:0.000696086,GCA_000796065.1_AZPAE14395_genomic:0.003732005)0.996:0.000398620,((GCA_000558345.1_MDR_VRFPA09_genomic:0.001910046,GCA_000792445.1_AZPAE14989_genomic:0.000010938)1.000:0.003449140,(GCA_000629605.1_Pseu_aeru_BWH049_V1_genomic:0.000688430,GCA_000792425.1_AZPAE14988_genomic:0.000678353)1.000:0.002599021)1.000:0.000707622)0.999:0.000416391)0.207:0.000370403,(GCA_000791365.1_AZPAE15026_genomic:0.002729266,GCA_000795785.1_AZPAE14359_genomic:0.002633087)1.000:0.001208833)0.972:0.000666802,GCA_000796425.1_AZPAE14509_genomic:0.003428152)1.000:0.001163860)1.000:0.002473717)1.000:0.002731260)1.000:0.001039687)1.000:0.000436785)0.956:0.000249071,(((GCA_000743405.1_PAG_genomic:0.002375998,(GCA_000531435.1_PA38182_genomic:0.000858041,GCA_000829885.1_ASM82988v1_genomic:0.000024384)1.000:0.002881626)1.000:0.000430930,((GCA_000816985.1_ASM81698v1_genomic:0.001433218,((JV3_assembly:0.000050564,(JV4_assembly:0.000147335,JV5_assembly:0.000538264)0.999:0.000036961)1.000:0.000026142,(Pseudomonas_aeruginosa_LRJ32:0.000013026,(Pseudomonas_aeruginosa_strain_CF39S:0.000001184,((Pseudomonas_aeruginosa_PALA47:0.0,Pseudomonas_aeruginosa_PALA7:0.0):0.000011845,Pseudomonas_aeruginosa_strain_PcyII_29:0.000002369)1.000:0.000000006)0.894:0.000002369)0.736:0.000000937)1.000:0.001520016)1.000:0.001142098,GCA_000524595.1_ASM52459v1_genomic:0.002900399)0.953:0.000278377)1.000:0.000331680,((GCA_000750905.1_PSE305_genomic:0.002082515,Pa01_GCA_000006765.1_ASM676v1_genomic:0.002240731)1.000:0.000783132,(GCA_000291745.1_ASM29174v1_genomic:0.002295932,(GCA_000223925.2_ASM22392v2_genomic:0.000007113,(GCA_000223945.2_ASM22394v2_genomic:0.000003554,GCA_000223965.2_ASM22396v2_genomic:0.000003554)0.331:0.000000006)1.000:0.002615876)1.000:0.000517095)0.958:0.000203992)0.491:0.000206062)1.000:0.000228848)0.811:0.000167325,((GCA_000226155.1_ASM22615v1_genomic:0.001810646,GCA_000626655.2_ASM62665v2_genomic:0.002040170)1.000:0.000692714,(GCA_000481465.1_Pseu_aeru_BWH012_V1_genomic:0.002420138,(GCA_000823905.1_LES_CF_sputum_CF03_contigs_8_a1_genomic:0.000011881,(GCA_000508765.1_ASM50876v1_genomic:0.000007133,(GCA_000026645.1_ASM2664v1_genomic:0.000005923,GCA_000583895.1_ASM58389v1_genomic:0.000014216)0.762:0.000001163)0.992:0.000014212)1.000:0.002225613)1.000:0.000508735)0.845:0.000188999);
